# Supplementary material for: Thrombin generation and platelet activation in cytoreductive surgery combined with hyperthermic intraperitoneal chemotherapy - A prospective cohort study
Source: PLoS One. 2018 Jun 21;13(6):e0193657. doi: 10.1371/journal.pone.0193657 (PMC6013150; doi:10.1371/journal.pone.0193657)
Supplement: S2 File — (XLSX) [file pone.0193657.s002.xlsx]

## Sheet: Data1
FEATURE	MOMENT	PATIENT	VALUE	UNIT
Age	PREOP	841150	58	years
Age	PREOP	96820	74	years
Age	PREOP	705945	57	years
Age	PREOP	801044	57	years
Age	PREOP	844029	67	years
Age	PREOP	126633	74	years
Age	PREOP	360973	75	years
Age	PREOP	846051	60	years
Age	PREOP	44788	76	years
Age	PREOP	847370	72	years
Age	PREOP	847592	66	years
Age	PREOP	829771	70	years
Age	PREOP	850461	68	years
Age	PREOP	504909	71	years
Age	PREOP	841083	54	years
Age	PREOP	850444	70	years
Age	PREOP	677873	60	years
Age	PREOP	788478	36	years
Age	PREOP	96913	54	years
Age	PREOP	535607	46	years
Height	PREOP	841150	173	cm
Height	PREOP	96820	163	cm
Height	PREOP	705945	165	cm
Height	PREOP	801044	180	cm
Height	PREOP	844029	165	cm
Height	PREOP	126633	185	cm
Height	PREOP	360973	168	cm
Height	PREOP	846051	163	cm
Height	PREOP	44788	162	cm
Height	PREOP	847370	162	cm
Height	PREOP	847592	176	cm
Height	PREOP	829771	172	cm
Height	PREOP	850461	168	cm
Height	PREOP	504909	173	cm
Height	PREOP	841083	177	cm
Height	PREOP	850444	175	cm
Height	PREOP	677873	162	cm
Height	PREOP	788478	195	cm
Height	PREOP	96913	155	cm
Height	PREOP	535607	166	cm
Weight	PREOP	841150	69	kg
Weight	PREOP	96820	70	kg
Weight	PREOP	705945	67	kg
Weight	PREOP	801044	73	kg
Weight	PREOP	844029	52	kg
Weight	PREOP	126633	90	kg
Weight	PREOP	360973	68	kg
Weight	PREOP	846051	67	kg
Weight	PREOP	44788	66	kg
Weight	PREOP	847370	82	kg
Weight	PREOP	847592	64	kg
Weight	PREOP	829771	70	kg
Weight	PREOP	850461	68	kg
Weight	PREOP	504909	78	kg
Weight	PREOP	841083	100	kg
Weight	PREOP	850444	83	kg
Weight	PREOP	677873	58	kg
Weight	PREOP	788478	94	kg
Weight	PREOP	96913	58	kg
Weight	PREOP	535607	66	kg
Haemoglobin	BEFORE-INCISION	841150	9.3	g/dl
Haemoglobin	BEFORE-INCISION	96820	10.9	g/dl
Haemoglobin	BEFORE-INCISION	705945	8.8	g/dl
Haemoglobin	BEFORE-INCISION	801044	12.2	g/dl
Haemoglobin	BEFORE-INCISION	844029	10.8	g/dl
Haemoglobin	BEFORE-INCISION	126633	14.4	g/dl
Haemoglobin	BEFORE-INCISION	360973	13.7	g/dl
Haemoglobin	BEFORE-INCISION	846051	10.2	g/dl
Haemoglobin	BEFORE-INCISION	44788	11.6	g/dl
Haemoglobin	BEFORE-INCISION	847370	11.8	g/dl
Haemoglobin	BEFORE-INCISION	847592	13.8	g/dl
Haemoglobin	BEFORE-INCISION	829771	9.0	g/dl
Haemoglobin	BEFORE-INCISION	850461	11.6	g/dl
Haemoglobin	BEFORE-INCISION	504909	14.9	g/dl
Haemoglobin	BEFORE-INCISION	841083	7.4	g/dl
Haemoglobin	BEFORE-INCISION	850444	10.6	g/dl
Haemoglobin	BEFORE-INCISION	677873	10.8	g/dl
Haemoglobin	BEFORE-INCISION	788478	14.3	g/dl
Haemoglobin	BEFORE-INCISION	96913	6.9	g/dl
Haemoglobin	BEFORE-INCISION	535607	10.2	g/dl
Platelet count	BEFORE-INCISION	841150	86	*109/l
Platelet count	BEFORE-INCISION	96820	148	*109/l
Platelet count	BEFORE-INCISION	705945	316	*109/l
Platelet count	BEFORE-INCISION	801044	217	*109/l
Platelet count	BEFORE-INCISION	844029	373	*109/l
Platelet count	BEFORE-INCISION	126633	171	*109/l
Platelet count	BEFORE-INCISION	360973	192	*109/l
Platelet count	BEFORE-INCISION	846051	230	*109/l
Platelet count	BEFORE-INCISION	44788	136	*109/l
Platelet count	BEFORE-INCISION	847370	205	*109/l
Platelet count	BEFORE-INCISION	847592	127	*109/l
Platelet count	BEFORE-INCISION	829771	186	*109/l
Platelet count	BEFORE-INCISION	850461	274	*109/l
Platelet count	BEFORE-INCISION	504909	237	*109/l
Platelet count	BEFORE-INCISION	841083	204	*109/l
Platelet count	BEFORE-INCISION	850444	375	*109/l
Platelet count	BEFORE-INCISION	677873	355	*109/l
Platelet count	BEFORE-INCISION	788478	264	*109/l
Platelet count	BEFORE-INCISION	96913	82	*109/l
Platelet count	BEFORE-INCISION	535607	181	*109/l
Platelet count	BEFORE-INCISION	841150	86	*109/l
Platelet count	BEFORE-INCISION	96820	148	*109/l
White blood cells	BEFORE-INCISION	841150	3.9	/mm3
White blood cells	BEFORE-INCISION	96820	6.9	/mm3
White blood cells	BEFORE-INCISION	705945	3.0	/mm3
White blood cells	BEFORE-INCISION	801044	6.4	/mm3
White blood cells	BEFORE-INCISION	844029	9.2	/mm3
White blood cells	BEFORE-INCISION	126633	9.4	/mm3
White blood cells	BEFORE-INCISION	360973	10.4	/mm3
White blood cells	BEFORE-INCISION	846051	10.2	/mm3
White blood cells	BEFORE-INCISION	44788	3.6	/mm3
White blood cells	BEFORE-INCISION	847370	3.8	/mm3
White blood cells	BEFORE-INCISION	847592	3.3	/mm3
White blood cells	BEFORE-INCISION	829771	7.0	/mm3
White blood cells	BEFORE-INCISION	850461	7.9	/mm3
White blood cells	BEFORE-INCISION	504909	13.7	/mm3
White blood cells	BEFORE-INCISION	841083	5.1	/mm3
White blood cells	BEFORE-INCISION	850444	7.2	/mm3
White blood cells	BEFORE-INCISION	677873	8.0	/mm3
White blood cells	BEFORE-INCISION	788478	6.1	/mm3
White blood cells	BEFORE-INCISION	96913	3.1	/mm3
White blood cells	BEFORE-INCISION	535607	7.9	/mm3
Activated partial thromboplastin time	BEFORE-INCISION	841150	24.7	sec
Activated partial thromboplastin time	BEFORE-INCISION	96820	26.3	sec
Activated partial thromboplastin time	BEFORE-INCISION	705945	32.5	sec
Activated partial thromboplastin time	BEFORE-INCISION	801044	29.4	sec
Activated partial thromboplastin time	BEFORE-INCISION	844029	30.9	sec
Activated partial thromboplastin time	BEFORE-INCISION	126633	33.2	sec
Activated partial thromboplastin time	BEFORE-INCISION	360973	55.6	sec
Activated partial thromboplastin time	BEFORE-INCISION	846051	32.2	sec
Activated partial thromboplastin time	BEFORE-INCISION	44788	29.3	sec
Activated partial thromboplastin time	BEFORE-INCISION	847370	29.2	sec
Activated partial thromboplastin time	BEFORE-INCISION	847592	32.3	sec
Activated partial thromboplastin time	BEFORE-INCISION	829771	31.6	sec
Activated partial thromboplastin time	BEFORE-INCISION	850461	33.0	sec
Activated partial thromboplastin time	BEFORE-INCISION	504909	28.0	sec
Activated partial thromboplastin time	BEFORE-INCISION	841083	30.2	sec
Activated partial thromboplastin time	BEFORE-INCISION	850444	37.6	sec
Activated partial thromboplastin time	BEFORE-INCISION	677873	28.8	sec
Activated partial thromboplastin time	BEFORE-INCISION	788478	33.2	sec
Activated partial thromboplastin time	BEFORE-INCISION	96913		sec
Activated partial thromboplastin time	BEFORE-INCISION	535607	35.7	sec
Prothrombin time	BEFORE-INCISION	841150	61	%
Prothrombin time	BEFORE-INCISION	96820	83	%
Prothrombin time	BEFORE-INCISION	705945	82	%
Prothrombin time	BEFORE-INCISION	801044	96	%
Prothrombin time	BEFORE-INCISION	844029	63	%
Prothrombin time	BEFORE-INCISION	126633	92	%
Prothrombin time	BEFORE-INCISION	360973	90	%
Prothrombin time	BEFORE-INCISION	846051	67	%
Prothrombin time	BEFORE-INCISION	44788	77	%
Prothrombin time	BEFORE-INCISION	847370	84	%
Prothrombin time	BEFORE-INCISION	847592	82	%
Prothrombin time	BEFORE-INCISION	829771	87	%
Prothrombin time	BEFORE-INCISION	850461	85	%
Prothrombin time	BEFORE-INCISION	504909	85	%
Prothrombin time	BEFORE-INCISION	841083	74	%
Prothrombin time	BEFORE-INCISION	850444	69	%
Prothrombin time	BEFORE-INCISION	677873	72	%
Prothrombin time	BEFORE-INCISION	788478	77	%
Prothrombin time	BEFORE-INCISION	96913	66	%
Prothrombin time	BEFORE-INCISION	535607	65	%
