# Supplementary material for: Thrombin generation and platelet activation in cytoreductive surgery combined with hyperthermic intraperitoneal chemotherapy - A prospective cohort study
Source: PLoS One. 2018 Jun 21;13(6):e0193657. doi: 10.1371/journal.pone.0193657 (PMC6013150; doi:10.1371/journal.pone.0193657)
Supplement: S3 File — (XLSX) [file pone.0193657.s003.xlsx]

## Sheet: Sheet1
		Patient1	Patient2	Patient3	Patient4	Patient5	Patient6	Patient7	Patient8	Patient9	Patient10	Patient11	Patient12	Patient13	Patient14	Patient15	Patient16	Patient17	Patient18	Patient19	Patient20	Patient21	Patient22	Patient23	Patient24	Patient25	Patient26	Patient27	Patient28
Lagtime	before incisie	100	100	100	100	100	100		100	100	100	100	100	100	100		100	100	100		100	100	100	100	100	100	100	100	100
Lagtime	start		92.3736	82.9502	81.2383	90.1316	71.3062	100	84.7575	105.312	87.8676	72.7088	104.973		109.726	100	62.9301	90.9959	85.0075		79.91	70.7756	74	72.1667	95.7854	108.25	69.6653		94.5
Lagtime	after 30 min chemo	60.9756	68.5518	70.3065	81.2383	73.0263	83.2976	86.9668	76.9053	97.4596	67.4632	70.4684	85.2575	75.641	99.3766		56.7148	72.7149	91.6042		74.9625		70.3333	59.3333	80.8429	100	76.7782	87.7384	80.5
Lagtime	after 60 min chemo			70.3065			66.5953										54.273	72.7149									79.0795
Lagtime	after 90 min chemo			106.513													48.0577	59.0723
Lagtime	after 1 day	76.2195	126.65	89.4636	93.8086			102.607	84.7575	123.095	85.8456	70.4684	130.728	87.9121	120.823	146.8	60.4883	63.7108	108.246		83.3583	78.5319	77.8333	77.8333	114.943	116.75	85.9833	105.995	116.75
Lagtime	after 3 days	94.8171	154.242	117.05	158.349	87.7193		144.787	112.933		167.463	84.1141	106.927	152.015	105.611	249.2	75.2497	77.3533	144.978		104.948	143.075	103.667	83.3333	155.364		90.5858	120.981	105.5
Lagtime	after 7 days	121.951	110.454	144.828	218.949	141.228		163.27	136.028	143.649	189.89	138.493	164.298	252.93	147.257	275.8	106.104	109.141	253.223		143.328	103.047	174	135.167	257.471			136.24	152.75
ETP	before incisie	100	100	100	100	100	100		100	100	100	100	100	100	100		100	100	100		100	100	100	100	100	100	100	100	100
ETP	start		119.365	79.4071	125.437	89.9074	97.6018	100	100.577	100.187	80.5604	119.574	81.2039		93.8878	100	156.038	83.2263	124.172		101.072	146.51	148.508	219.769	84.659	88.445	83.1346		99.1539
ETP	after 30 min chemo	88.137	122.588	107.555	130.373	48.7842	93.9728	110.984	115.082	105.822	118.074	121.304	130.144	148.059	100.306		139.019	96.5961	97.0457		121.956		162.809	330.345	128.185	102.568	76.4722	110.593	100.168
ETP	after 60 min chemo			71.9327			101.879										153.887	137.473									95.6222
ETP	after 90 min chemo			9.62628													152.302	139.436
ETP	after 1 day	109.133	53.7717	133.753	135.532			107.563		105.137	115.418	113.664	48.3959	137.434	58.8265	50.844	128.567	123.429	74.4853		111.762	178.103	166.686	322.241	138.685	81.3126	85.3554	121.963	87.3183
ETP	after 3 days	90.094	47.37	95.0845	110.273	108.623		98.4091			85.9827	109.052	122.494	82.5722	103.594	12.5655	83.7365	128.029	60.6081		89.3521	94.6349	162.703	290.803	144.495		102.929	106.391	102.468
ETP	after 7 days	79.1008	68.458	129.244	105.922	83.8992		77.6405		92.9016	81.5928	98.5592	106	46.1323	71.4427	31.8849	111.133	122.907	28.6033		73.504	245.846	104.086	213.217	67.0749			112.853	102.232
Peak	before incisie	100	100	100	100	100	100		100	100	100	100	100	100	100		100	100	100		100	100	100	100	100	100	100	100	100
Peak	start		167.359	71.7819	144.589	69.6365	106.603	100	128.12	94.7218	82.4773	209.214	74.5986		99.6929	100	155.834	78.5496	118.491		104.952	238.913	153.304	244.572	91.9432	89.0288	139.472		115.134
Peak	after 30 min chemo	98.4965	114.051	96.4753	165.75	21.1214	107.346	123.961	142.893	101.852	138.775	214.905	210.545	163.95	126.716		152.042	82.4369	95.9159		149.263		191.287	529.771	158.412	116.538	127.59	121.653	116.117
Peak	after 60 min chemo			52.7363			150.631										165.442	141.824									150.257
Peak	after 90 min chemo			6.89477													144.26	178.409
Peak	after 1 day	236.144	35.7644	181.057	212.241			124.805	127.229	147.889	148.966	203.731	27.6141	194.399	40.2412	54.2926	143.441	131.908	56.7936		144.442	332.022	235.981	498.092	197.953	80.8302	147.93	113.279	112.529
Peak	after 3 days	184.122	25.2837	121.055	127.144	120.981		109.134	41.9288		63.1769	205.388	205.917	76.8124	101.558	5.33119	85.5705	134.005	39.4925		72.1861	79.3248	224.153	543.003	231.517		181.092	85.9386	142.314
Peak	after 7 days	156.573	70.241	175.296	189.021	83.3845		110.613	67.8785	90.9015	113.235	190.994	161.196	41.4055	54.2581	30.6588	128.157	112.051	17.2482		64.4425	305.733	131.582	294.784	70.563			84.054	172.337
ttPeak	before incisie	100	100	100	100	100	100		100	100	100	100	100	100	100		100	100	100		100	100	100	100	100	100	100	100	100
ttPeak	start		90.6067	89.154	81.5068	97.3131	80.7382	100	86.9622	101.321	91.1	65.6347	101.705		103.761	100	74.3039	95.7826	93.9091		84.2265	73.6742	81.9982	79.1003	101.207	101.455	65.3979		92.6988
ttPeak	after 30 min chemo	76.4007	76.8428	85.5748	81.5068	142.173	85.8131	93.9973	82.5293	100	80	64.3963	78.2347	87.9699	93.7607		68.9737	84.3486	97		78.6653		72.9973	65.6045	91.438	92.5926	69.2042	88.3058	86.9622
ttPeak	after 60 min chemo			90.3471			67.9354										64.5982	80.2249									73.0104
ttPeak	after 90 min chemo			127.766													65.4733	68.6973
ttPeak	after 1 day	66.9779	129.028	83.1887	80.4305			96.9986	82.5293	100	80	63.2611	205.517	78.5714	117.094	120.429	71.6786	71.8838	112.091		83.1143	75.7576	72.0072	76.5698	98.7925	105.82	73.0104	101.649	100
ttPeak	after 3 days	81.1545	161.644	98.8069	121.722	93.4579		125.784	107.171		135.6	70.1754	89.4684	121.992	100	286.415	83.1344	81.2559	140.364		107.887	131.534	89.0189	74.9766	121.954		76.9319	119.94	97.0013
ttPeak	after 7 days	98.1324	105.806	112.039	143.542	118.107		128.786	115.906	121.369	133.3	101.238	122.869	186.278	130.855	189.785	100.875	103.093	222.182		133.67	101.042	127.993	110.403	189.023			134.933	113.038
Start tail	before incisie	100	100	100	100	100	100		100	100	100	100	100	100	100		100	100	100		100	100	100	100	100	100	100	100	100
Start tail	start		76.087	112.1	89.6222	137.891	91.5432	100	86.6667	105.33	105.661	71.4439	115.789		102.161	100	71.9404	102.912	93.7882		94.1751	57.2475	85.7071	84.5577	90.4513	101.523	75.959		92.2333
Start tail	after 30 min chemo	102.256	88.413	102.209	81.4889	205.242	89.1579	93.7383	88.3333	100	84.9137	74.1227	79.8158	89.9518	91.9355		82.7326	104.105	95.5668		84.8622		76.4558	58.8352	78.2677	94.0439	72.161	93.5769	91.1
Start tail	after 60 min chemo			145.071			78.3159										74.8327	91.2281									75.959
Start tail	after 90 min chemo			98.912													79.8619	79.5439
Start tail	after 1 day	62.4182	122.457	75.8325	75.5556			94.9756	84.4333	87.2327	86.3289	74.1227	153.5	81.9277	139.774	116.516	83.4664	88.8772	118.582		88.3502	52.6677	73.1031	60.6662	79.1286	101.523	75.959	103.846	96.6667
Start tail	after 3 days	63.9071	117.391	96.7029	98.5111	91.5693		107.499	117.767		140.589	66.9703	82.4474	109.639	119.355	227.207	88.4956	91.2281	135.386		139.519	104.58	75.6239	59.5632	84.3465		75.959	112.808	82.2333
Start tail	after 7 days	66.9298	105.065	97.8239	87.4	118.945		94.9756	90	103.192	112.284	67.8543	92.9737	110.843	159.677	135.945	88.4956	113.439	147.783		122.079	64.8729	89.9168	74.2775	113.045			108.962	80
