# Supplementary material for: Thrombin generation and platelet activation in cytoreductive surgery combined with hyperthermic intraperitoneal chemotherapy - A prospective cohort study
Source: PLoS One. 2018 Jun 21;13(6):e0193657. doi: 10.1371/journal.pone.0193657 (PMC6013150; doi:10.1371/journal.pone.0193657)
Supplement: S4 File — (XLSX) [file pone.0193657.s004.xlsx]

## Sheet: ROTEM
FEATURE	MOMENT	PATIENT	VALUE	UNIT
EXTEMA10	30 MIN-CHEMO	841150	45	mm
EXTEMA10	30 MIN-CHEMO	96820	42	mm
EXTEMA10	30 MIN-CHEMO	705945	58	mm
EXTEMA10	30 MIN-CHEMO	801044	55	mm
EXTEMA10	30 MIN-CHEMO	844029	57	mm
EXTEMA10	30 MIN-CHEMO	126633	52	mm
EXTEMA10	30 MIN-CHEMO	360973	53	mm
EXTEMA10	30 MIN-CHEMO	846051	64	mm
EXTEMA10	30 MIN-CHEMO	44788	45	mm
EXTEMA10	30 MIN-CHEMO	847370	49	mm
EXTEMA10	30 MIN-CHEMO	847592	39	mm
EXTEMA10	30 MIN-CHEMO	829771	62	mm
EXTEMA10	30 MIN-CHEMO	850461	51	mm
EXTEMA10	30 MIN-CHEMO	504909	59	mm
EXTEMA10	30 MIN-CHEMO	841083	55	mm
EXTEMA10	30 MIN-CHEMO	850444	63	mm
EXTEMA10	30 MIN-CHEMO	677873	69	mm
EXTEMA30	30 MIN-CHEMO	841150	54	mm
EXTEMA30	30 MIN-CHEMO	96820	52	mm
EXTEMA30	30 MIN-CHEMO	705945	66	mm
EXTEMA30	30 MIN-CHEMO	801044	62	mm
EXTEMA30	30 MIN-CHEMO	844029	64	mm
EXTEMA30	30 MIN-CHEMO	126633	62	mm
EXTEMA30	30 MIN-CHEMO	360973	62	mm
EXTEMA30	30 MIN-CHEMO	846051	72	mm
EXTEMA30	30 MIN-CHEMO	44788	55	mm
EXTEMA30	30 MIN-CHEMO	847370	58	mm
EXTEMA30	30 MIN-CHEMO	847592	50	mm
EXTEMA30	30 MIN-CHEMO	829771	71	mm
EXTEMA30	30 MIN-CHEMO	850461	61	mm
EXTEMA30	30 MIN-CHEMO	504909	67	mm
EXTEMA30	30 MIN-CHEMO	841083	62	mm
EXTEMA30	30 MIN-CHEMO	850444	68	mm
EXTEMA30	30 MIN-CHEMO	677873	75	mm
EXTEMA30	30 MIN-CHEMO	788478	61	mm
EXTEMA30	30 MIN-CHEMO	96913	59	mm
EXTEMA30	30 MIN-CHEMO	535607	69	mm
EXTEMA30	BEFORE-CHEMO	841150	59	mm
EXTEMA30	BEFORE-CHEMO	96820	52	mm
EXTEMA30	BEFORE-CHEMO	705945		mm
EXTEMA30	BEFORE-CHEMO	801044	62	mm
EXTEMA30	BEFORE-CHEMO	844029	67	mm
EXTEMA30	BEFORE-CHEMO	126633	61	mm
EXTEMA30	BEFORE-CHEMO	360973	64	mm
EXTEMA30	BEFORE-CHEMO	846051	72	mm
EXTEMA30	BEFORE-CHEMO	44788	55	mm
EXTEMA30	BEFORE-CHEMO	847370	64	mm
EXTEMA30	BEFORE-CHEMO	847592	24	mm
EXTEMA30	BEFORE-CHEMO	829771	61	mm
EXTEMA30	BEFORE-CHEMO	850461		mm
EXTEMA30	BEFORE-CHEMO	504909	63	mm
EXTEMA30	BEFORE-CHEMO	841083	63	mm
EXTEMA30	BEFORE-CHEMO	850444	71	mm
EXTEMA30	BEFORE-CHEMO	677873	73	mm
EXTEMA30	BEFORE-CHEMO	788478	63	mm
EXTEMA30	BEFORE-CHEMO	96913	59	mm
EXTEMA30	BEFORE-CHEMO	535607	65	mm
EXTEMA30	BEFORE-INCISION	841150	58	mm
EXTEMA30	BEFORE-INCISION	96820	57	mm
EXTEMA30	BEFORE-INCISION	705945	73	mm
EXTEMA30	BEFORE-INCISION	801044	67	mm
EXTEMA30	BEFORE-INCISION	844029	71	mm
EXTEMA30	BEFORE-INCISION	126633	64	mm
EXTEMA30	BEFORE-INCISION	360973	63	mm
EXTEMA30	BEFORE-INCISION	846051	72	mm
EXTEMA30	BEFORE-INCISION	44788	55	mm
EXTEMA30	BEFORE-INCISION	847370	64	mm
EXTEMA30	BEFORE-INCISION	847592	59	mm
EXTEMA30	BEFORE-INCISION	829771	71	mm
EXTEMA30	BEFORE-INCISION	850461	65	mm
EXTEMA30	BEFORE-INCISION	504909	68	mm
EXTEMA30	BEFORE-INCISION	841083	66	mm
EXTEMA30	BEFORE-INCISION	850444	76	mm
EXTEMA30	BEFORE-INCISION	677873	74	mm
EXTEMA30	BEFORE-INCISION	788478	62	mm
EXTEMA30	BEFORE-INCISION	96913	53	mm
EXTEMA30	BEFORE-INCISION	535607	67	mm
EXTEMA30	DAY 1	841150	57	mm
EXTEMA30	DAY 1	96820	55	mm
EXTEMA30	DAY 1	705945	67	mm
EXTEMA30	DAY 1	801044	67	mm
EXTEMA30	DAY 1	844029	66	mm
EXTEMA30	DAY 1	126633		mm
EXTEMA30	DAY 1	360973	60	mm
EXTEMA30	DAY 1	846051	65	mm
EXTEMA30	DAY 1	44788	60	mm
EXTEMA30	DAY 1	847370	65	mm
EXTEMA30	DAY 1	847592	49	mm
EXTEMA30	DAY 1	829771	69	mm
EXTEMA30	DAY 1	850461	61	mm
EXTEMA30	DAY 1	504909	65	mm
EXTEMA30	DAY 1	841083	69	mm
EXTEMA30	DAY 1	850444	67	mm
EXTEMA30	DAY 1	677873	74	mm
EXTEMA30	DAY 1	788478	60	mm
EXTEMA30	DAY 1	96913	49	mm
EXTEMA30	DAY 1	535607	63	mm
EXTEMA30	DAY 3	841150	57	mm
EXTEMA30	DAY 3	96820	58	mm
EXTEMA30	DAY 3	705945	70	mm
EXTEMA30	DAY 3	801044	65	mm
EXTEMA30	DAY 3	844029	70	mm
EXTEMA30	DAY 3	126633		mm
EXTEMA30	DAY 3	360973	62	mm
EXTEMA30	DAY 3	846051	69	mm
EXTEMA30	DAY 3	44788	52	mm
EXTEMA30	DAY 3	847370	68	mm
EXTEMA30	DAY 3	847592	53	mm
EXTEMA30	DAY 3	829771	68	mm
EXTEMA30	DAY 3	850461	70	mm
EXTEMA30	DAY 3	504909	67	mm
EXTEMA30	DAY 3	841083	65	mm
EXTEMA30	DAY 3	850444	74	mm
EXTEMA30	DAY 3	677873	78	mm
EXTEMA30	DAY 3	788478	60	mm
EXTEMA30	DAY 3	96913	53	mm
EXTEMA30	DAY 3	535607	60	mm
EXTEMA30	DAY 7	841150	53	mm
EXTEMA30	DAY 7	96820	59	mm
EXTEMA30	DAY 7	705945	80	mm
EXTEMA30	DAY 7	801044	71	mm
EXTEMA30	DAY 7	844029	73	mm
EXTEMA30	DAY 7	126633		mm
EXTEMA30	DAY 7	360973	67	mm
EXTEMA30	DAY 7	846051	71	mm
EXTEMA30	DAY 7	44788	64	mm
EXTEMA30	DAY 7	847370	75	mm
EXTEMA30	DAY 7	847592	64	mm
EXTEMA30	DAY 7	829771	78	mm
EXTEMA30	DAY 7	850461	82	mm
EXTEMA30	DAY 7	504909	73	mm
EXTEMA30	DAY 7	841083	40	mm
EXTEMA30	DAY 7	850444	78	mm
EXTEMA30	DAY 7	677873	82	mm
EXTEMA30	DAY 7	788478	63	mm
EXTEMA30	DAY 7	96913	67	mm
EXTEMA30	DAY 7	535607	56	mm
EXTEMA5	30 MIN-CHEMO	841150	33	mm
EXTEMA5	30 MIN-CHEMO	96820	30	mm
EXTEMA5	30 MIN-CHEMO	705945	47	mm
EXTEMA5	30 MIN-CHEMO	801044	43	mm
EXTEMA5	30 MIN-CHEMO	844029	44	mm
EXTEMA5	30 MIN-CHEMO	126633	40	mm
EXTEMA5	30 MIN-CHEMO	360973	39	mm
EXTEMA5	30 MIN-CHEMO	846051	52	mm
EXTEMA5	30 MIN-CHEMO	44788	33	mm
EXTEMA5	30 MIN-CHEMO	847370	38	mm
EXTEMA5	30 MIN-CHEMO	847592	27	mm
EXTEMA5	30 MIN-CHEMO	829771	49	mm
EXTEMA5	30 MIN-CHEMO	850461	39	mm
EXTEMA5	30 MIN-CHEMO	504909	48	mm
EXTEMA5	30 MIN-CHEMO	841083	42	mm
EXTEMA5	30 MIN-CHEMO	850444	52	mm
EXTEMA5	30 MIN-CHEMO	677873	59	mm
EXTEMA5	30 MIN-CHEMO	788478	42	mm
EXTEMA5	30 MIN-CHEMO	96913	37	mm
EXTEMA5	30 MIN-CHEMO	535607	54	mm
EXTEMA5	BEFORE-CHEMO	841150	39	mm
EXTEMA5	BEFORE-CHEMO	96820	31	mm
EXTEMA5	BEFORE-CHEMO	705945		mm
EXTEMA5	BEFORE-CHEMO	801044	43	mm
EXTEMA5	BEFORE-CHEMO	844029	47	mm
EXTEMA5	BEFORE-CHEMO	126633	37	mm
EXTEMA5	BEFORE-CHEMO	360973	43	mm
EXTEMA5	BEFORE-CHEMO	846051	53	mm
EXTEMA5	BEFORE-CHEMO	44788	32	mm
EXTEMA5	BEFORE-CHEMO	847370	45	mm
EXTEMA5	BEFORE-CHEMO	847592	36	mm
EXTEMA5	BEFORE-CHEMO	829771	38	mm
EXTEMA5	BEFORE-CHEMO	850461	34	mm
EXTEMA5	BEFORE-CHEMO	504909	45	mm
EXTEMA5	BEFORE-CHEMO	841083	45	mm
EXTEMA5	BEFORE-CHEMO	850444	55	mm
EXTEMA5	BEFORE-CHEMO	677873	54	mm
EXTEMA5	BEFORE-CHEMO	788478	44	mm
EXTEMA5	BEFORE-CHEMO	96913	37	mm
EXTEMA5	BEFORE-CHEMO	535607	58	mm
EXTEMA5	BEFORE-INCISION	841150	38	mm
EXTEMA5	BEFORE-INCISION	96820	35	mm
EXTEMA5	BEFORE-INCISION	705945	59	mm
EXTEMA5	BEFORE-INCISION	801044	49	mm
EXTEMA5	BEFORE-INCISION	844029	55	mm
EXTEMA5	BEFORE-INCISION	126633	42	mm
EXTEMA5	BEFORE-INCISION	360973	42	mm
EXTEMA5	BEFORE-INCISION	846051	52	mm
EXTEMA5	BEFORE-INCISION	44788	34	mm
EXTEMA5	BEFORE-INCISION	847370	45	mm
EXTEMA5	BEFORE-INCISION	847592	38	mm
EXTEMA5	BEFORE-INCISION	829771	51	mm
EXTEMA5	BEFORE-INCISION	850461	44	mm
EXTEMA5	BEFORE-INCISION	504909	50	mm
EXTEMA5	BEFORE-INCISION	841083	48	mm
EXTEMA5	BEFORE-INCISION	850444	61	mm
EXTEMA5	BEFORE-INCISION	677873	59	mm
EXTEMA5	BEFORE-INCISION	788478	44	mm
EXTEMA5	BEFORE-INCISION	96913	35	mm
EXTEMA5	BEFORE-INCISION	535607	52	mm
EXTEMA5	DAY 1	841150	39	mm
EXTEMA5	DAY 1	96820	34	mm
EXTEMA5	DAY 1	705945	51	mm
EXTEMA5	DAY 1	801044	54	mm
EXTEMA5	DAY 1	844029	51	mm
EXTEMA5	DAY 1	126633		mm
EXTEMA5	DAY 1	360973	41	mm
EXTEMA5	DAY 1	846051	44	mm
EXTEMA5	DAY 1	44788	43	mm
EXTEMA5	DAY 1	847370	47	mm
EXTEMA5	DAY 1	847592	28	mm
EXTEMA5	DAY 1	829771	50	mm
EXTEMA5	DAY 1	850461	41	mm
EXTEMA5	DAY 1	504909	45	mm
EXTEMA5	DAY 1	841083	53	mm
EXTEMA5	DAY 1	850444	51	mm
EXTEMA5	DAY 1	677873	61	mm
EXTEMA5	DAY 1	788478	43	mm
EXTEMA5	DAY 1	96913	29	mm
EXTEMA5	DAY 1	535607	48	mm
EXTEMA5	DAY 3	841150	40	mm
EXTEMA5	DAY 3	96820	37	mm
EXTEMA5	DAY 3	705945	59	mm
EXTEMA5	DAY 3	801044	48	mm
EXTEMA5	DAY 3	844029	58	mm
EXTEMA5	DAY 3	126633		mm
EXTEMA5	DAY 3	360973	45	mm
EXTEMA5	DAY 3	846051	49	mm
EXTEMA5	DAY 3	44788	31	mm
EXTEMA5	DAY 3	847370	52	mm
EXTEMA5	DAY 3	847592	35	mm
EXTEMA5	DAY 3	829771	49	mm
EXTEMA5	DAY 3	850461	53	mm
EXTEMA5	DAY 3	504909	47	mm
EXTEMA5	DAY 3	841083	49	mm
EXTEMA5	DAY 3	850444	56	mm
EXTEMA5	DAY 3	677873	66	mm
EXTEMA5	DAY 3	788478	43	mm
EXTEMA5	DAY 3	96913	31	mm
EXTEMA5	DAY 3	535607	42	mm
EXTEMA5	DAY 7	841150	33	mm
EXTEMA5	DAY 7	96820	39	mm
EXTEMA5	DAY 7	705945	67	mm
EXTEMA5	DAY 7	801044	56	mm
EXTEMA5	DAY 7	844029	59	mm
EXTEMA5	DAY 7	126633		mm
EXTEMA5	DAY 7	360973	51	mm
EXTEMA5	DAY 7	846051	50	mm
EXTEMA5	DAY 7	44788	44	mm
EXTEMA5	DAY 7	847370	59	mm
EXTEMA5	DAY 7	847592	47	mm
EXTEMA5	DAY 7	829771	61	mm
EXTEMA5	DAY 7	850461	69	mm
EXTEMA5	DAY 7	504909	56	mm
EXTEMA5	DAY 7	841083	24	mm
EXTEMA5	DAY 7	850444	64	mm
EXTEMA5	DAY 7	677873	70	mm
EXTEMA5	DAY 7	788478	45	mm
EXTEMA5	DAY 7	96913	47	mm
EXTEMA5	DAY 7	535607	38	mm
EXTEMalpha	30 MIN-CHEMO	841150	80	°
EXTEMalpha	30 MIN-CHEMO	96820	59	°
EXTEMalpha	30 MIN-CHEMO	705945	71	°
EXTEMalpha	30 MIN-CHEMO	801044	76	°
EXTEMalpha	30 MIN-CHEMO	844029	68	°
EXTEMalpha	30 MIN-CHEMO	126633	68	°
EXTEMalpha	30 MIN-CHEMO	360973	64	°
EXTEMalpha	30 MIN-CHEMO	846051	77	°
EXTEMalpha	30 MIN-CHEMO	44788	61	°
EXTEMalpha	30 MIN-CHEMO	847370	66	°
EXTEMalpha	30 MIN-CHEMO	847592	54	°
EXTEMalpha	30 MIN-CHEMO	829771	80	°
EXTEMalpha	30 MIN-CHEMO	850461	65	°
EXTEMalpha	30 MIN-CHEMO	504909	75	°
EXTEMalpha	30 MIN-CHEMO	841083	80	°
EXTEMalpha	30 MIN-CHEMO	850444	79	°
EXTEMalpha	30 MIN-CHEMO	677873	59	°
EXTEMalpha	30 MIN-CHEMO	788478	70	°
EXTEMalpha	30 MIN-CHEMO	96913	68	°
EXTEMalpha	30 MIN-CHEMO	535607	79	°
EXTEMalpha	BEFORE-CHEMO	841150	82	°
EXTEMalpha	BEFORE-CHEMO	96820	57	°
EXTEMalpha	BEFORE-CHEMO	705945		°
EXTEMalpha	BEFORE-CHEMO	801044	74	°
EXTEMalpha	BEFORE-CHEMO	844029	70	°
EXTEMalpha	BEFORE-CHEMO	126633	63	°
EXTEMalpha	BEFORE-CHEMO	360973	69	°
EXTEMalpha	BEFORE-CHEMO	846051	79	°
EXTEMalpha	BEFORE-CHEMO	44788	64	°
EXTEMalpha	BEFORE-CHEMO	847370	74	°
EXTEMalpha	BEFORE-CHEMO	847592	36	°
EXTEMalpha	BEFORE-CHEMO	829771	73	°
EXTEMalpha	BEFORE-CHEMO	850461	62	°
EXTEMalpha	BEFORE-CHEMO	504909	75	°
EXTEMalpha	BEFORE-CHEMO	841083	80	°
EXTEMalpha	BEFORE-CHEMO	850444	77	°
EXTEMalpha	BEFORE-CHEMO	677873	75	°
EXTEMalpha	BEFORE-CHEMO	788478	73	°
EXTEMalpha	BEFORE-CHEMO	96913	70	°
EXTEMalpha	BEFORE-CHEMO	535607	78	°
EXTEMalpha	BEFORE-INCISION	841150	80	°
EXTEMalpha	BEFORE-INCISION	96820	69	°
EXTEMalpha	BEFORE-INCISION	705945	81	°
EXTEMalpha	BEFORE-INCISION	801044	79	°
EXTEMalpha	BEFORE-INCISION	844029	80	°
EXTEMalpha	BEFORE-INCISION	126633	69	°
EXTEMalpha	BEFORE-INCISION	360973	71	°
EXTEMalpha	BEFORE-INCISION	846051	79	°
EXTEMalpha	BEFORE-INCISION	44788	68	°
EXTEMalpha	BEFORE-INCISION	847370	70	°
EXTEMalpha	BEFORE-INCISION	847592	75	°
EXTEMalpha	BEFORE-INCISION	829771	81	°
EXTEMalpha	BEFORE-INCISION	850461	70	°
EXTEMalpha	BEFORE-INCISION	504909	77	°
EXTEMalpha	BEFORE-INCISION	841083	80	°
EXTEMalpha	BEFORE-INCISION	850444	82	°
EXTEMalpha	BEFORE-INCISION	677873	82	°
EXTEMalpha	BEFORE-INCISION	788478	75	°
EXTEMalpha	BEFORE-INCISION	96913	63	°
EXTEMalpha	BEFORE-INCISION	535607	79	°
EXTEMalpha	DAY 1	841150	83	°
EXTEMalpha	DAY 1	96820	64	°
EXTEMalpha	DAY 1	705945	73	°
EXTEMalpha	DAY 1	801044	82	°
EXTEMalpha	DAY 1	844029	74	°
EXTEMalpha	DAY 1	126633		°
EXTEMalpha	DAY 1	360973	74	°
EXTEMalpha	DAY 1	846051	80	°
EXTEMalpha	DAY 1	44788	74	°
EXTEMalpha	DAY 1	847370	76	°
EXTEMalpha	DAY 1	847592	67	°
EXTEMalpha	DAY 1	829771	79	°
EXTEMalpha	DAY 1	850461	68	°
EXTEMalpha	DAY 1	504909	79	°
EXTEMalpha	DAY 1	841083	82	°
EXTEMalpha	DAY 1	850444	79	°
EXTEMalpha	DAY 1	677873	83	°
EXTEMalpha	DAY 1	788478	79	°
EXTEMalpha	DAY 1	96913	75	°
EXTEMalpha	DAY 1	535607	79	°
EXTEMalpha	DAY 3	841150	84	°
EXTEMalpha	DAY 3	96820	76	°
EXTEMalpha	DAY 3	705945	79	°
EXTEMalpha	DAY 3	801044	81	°
EXTEMalpha	DAY 3	844029	82	°
EXTEMalpha	DAY 3	126633		°
EXTEMalpha	DAY 3	360973	76	°
EXTEMalpha	DAY 3	846051	78	°
EXTEMalpha	DAY 3	44788	71	°
EXTEMalpha	DAY 3	847370	80	°
EXTEMalpha	DAY 3	847592	82	°
EXTEMalpha	DAY 3	829771	82	°
EXTEMalpha	DAY 3	850461	82	°
EXTEMalpha	DAY 3	504909	80	°
EXTEMalpha	DAY 3	841083	83	°
EXTEMalpha	DAY 3	850444	79	°
EXTEMalpha	DAY 3	677873	85	°
EXTEMalpha	DAY 3	788478	78	°
EXTEMalpha	DAY 3	96913	72	°
EXTEMalpha	DAY 3	535607	79	°
EXTEMalpha	DAY 7	841150	78	°
EXTEMalpha	DAY 7	96820	79	°
EXTEMalpha	DAY 7	705945	81	°
EXTEMalpha	DAY 7	801044	80	°
EXTEMalpha	DAY 7	844029	80	°
EXTEMalpha	DAY 7	126633		°
EXTEMalpha	DAY 7	360973	74	°
EXTEMalpha	DAY 7	846051	77	°
EXTEMalpha	DAY 7	44788	76	°
EXTEMalpha	DAY 7	847370	81	°
EXTEMalpha	DAY 7	847592	81	°
EXTEMalpha	DAY 7	829771	82	°
EXTEMalpha	DAY 7	850461	85	°
EXTEMalpha	DAY 7	504909	77	°
EXTEMalpha	DAY 7	841083	78	°
EXTEMalpha	DAY 7	850444	80	°
EXTEMalpha	DAY 7	677873	84	°
EXTEMalpha	DAY 7	788478	73	°
EXTEMalpha	DAY 7	96913	78	°
EXTEMalpha	DAY 7	535607	81	°
EXTEMCFT	30 MIN-CHEMO	841150	132	sec
EXTEMCFT	30 MIN-CHEMO	96820	164	sec
EXTEMCFT	30 MIN-CHEMO	705945	93	sec
EXTEMCFT	30 MIN-CHEMO	801044	99	sec
EXTEMCFT	30 MIN-CHEMO	844029	111	sec
EXTEMCFT	30 MIN-CHEMO	126633	112	sec
EXTEMCFT	30 MIN-CHEMO	360973	138	sec
EXTEMCFT	30 MIN-CHEMO	846051	76	sec
EXTEMCFT	30 MIN-CHEMO	44788	153	sec
EXTEMCFT	30 MIN-CHEMO	847370	123	sec
EXTEMCFT	30 MIN-CHEMO	847592	199	sec
EXTEMCFT	30 MIN-CHEMO	829771	71	sec
EXTEMCFT	30 MIN-CHEMO	850461	125	sec
EXTEMCFT	30 MIN-CHEMO	504909	81	sec
EXTEMCFT	30 MIN-CHEMO	841083	93	sec
EXTEMCFT	30 MIN-CHEMO	850444	76	sec
EXTEMCFT	30 MIN-CHEMO	677873	49	sec
EXTEMCFT	30 MIN-CHEMO	788478	105	sec
EXTEMCFT	30 MIN-CHEMO	96913	129	sec
EXTEMCFT	30 MIN-CHEMO	535607	55	sec
EXTEMCFT	BEFORE-CHEMO	841150	98	sec
EXTEMCFT	BEFORE-CHEMO	96820	175	sec
EXTEMCFT	BEFORE-CHEMO	705945		sec
EXTEMCFT	BEFORE-CHEMO	801044	106	sec
EXTEMCFT	BEFORE-CHEMO	844029	104	sec
EXTEMCFT	BEFORE-CHEMO	126633	138	sec
EXTEMCFT	BEFORE-CHEMO	360973	107	sec
EXTEMCFT	BEFORE-CHEMO	846051	69	sec
EXTEMCFT	BEFORE-CHEMO	44788	162	sec
EXTEMCFT	BEFORE-CHEMO	847370	81	sec
EXTEMCFT	BEFORE-CHEMO	847592	688	sec
EXTEMCFT	BEFORE-CHEMO	829771	131	sec
EXTEMCFT	BEFORE-CHEMO	850461	147	sec
EXTEMCFT	BEFORE-CHEMO	504909	85	sec
EXTEMCFT	BEFORE-CHEMO	841083	81	sec
EXTEMCFT	BEFORE-CHEMO	850444	70	sec
EXTEMCFT	BEFORE-CHEMO	677873	75	sec
EXTEMCFT	BEFORE-CHEMO	788478	96	sec
EXTEMCFT	BEFORE-CHEMO	96913	129	sec
EXTEMCFT	BEFORE-CHEMO	535607	63	sec
EXTEMCFT	BEFORE-INCISION	841150	99	sec
EXTEMCFT	BEFORE-INCISION	96820	139	sec
EXTEMCFT	BEFORE-INCISION	705945	52	sec
EXTEMCFT	BEFORE-INCISION	801044	78	sec
EXTEMCFT	BEFORE-INCISION	844029	66	sec
EXTEMCFT	BEFORE-INCISION	126633	109	sec
EXTEMCFT	BEFORE-INCISION	360973	120	sec
EXTEMCFT	BEFORE-INCISION	846051	68	sec
EXTEMCFT	BEFORE-INCISION	44788	147	sec
EXTEMCFT	BEFORE-INCISION	847370	101	sec
EXTEMCFT	BEFORE-INCISION	847592	121	sec
EXTEMCFT	BEFORE-INCISION	829771	71	sec
EXTEMCFT	BEFORE-INCISION	850461	103	sec
EXTEMCFT	BEFORE-INCISION	504909	70	sec
EXTEMCFT	BEFORE-INCISION	841083	68	sec
EXTEMCFT	BEFORE-INCISION	850444	51	sec
EXTEMCFT	BEFORE-INCISION	677873	50	sec
EXTEMCFT	BEFORE-INCISION	788478	98	sec
EXTEMCFT	BEFORE-INCISION	96913	138	sec
EXTEMCFT	BEFORE-INCISION	535607	56	sec
EXTEMCFT	DAY 1	841150	84	sec
EXTEMCFT	DAY 1	96820	146	sec
EXTEMCFT	DAY 1	705945	83	sec
EXTEMCFT	DAY 1	801044	61	sec
EXTEMCFT	DAY 1	844029	78	sec
EXTEMCFT	DAY 1	126633		sec
EXTEMCFT	DAY 1	360973	115	sec
EXTEMCFT	DAY 1	846051	94	sec
EXTEMCFT	DAY 1	44788	96	sec
EXTEMCFT	DAY 1	847370	84	sec
EXTEMCFT	DAY 1	847592	189	sec
EXTEMCFT	DAY 1	829771	69	sec
EXTEMCFT	DAY 1	850461	109	sec
EXTEMCFT	DAY 1	504909	92	sec
EXTEMCFT	DAY 1	841083	58	sec
EXTEMCFT	DAY 1	850444	76	sec
EXTEMCFT	DAY 1	677873	48	sec
EXTEMCFT	DAY 1	788478	94	sec
EXTEMCFT	DAY 1	96913	174	sec
EXTEMCFT	DAY 1	535607	61	sec
EXTEMCFT	DAY 3	841150	57	sec
EXTEMCFT	DAY 3	96820	122	sec
EXTEMCFT	DAY 3	705945	62	sec
EXTEMCFT	DAY 3	801044	67	sec
EXTEMCFT	DAY 3	844029	54	sec
EXTEMCFT	DAY 3	126633		sec
EXTEMCFT	DAY 3	360973	88	sec
EXTEMCFT	DAY 3	846051	78	sec
EXTEMCFT	DAY 3	44788	170	sec
EXTEMCFT	DAY 3	847370	72	sec
EXTEMCFT	DAY 3	847592	103	sec
EXTEMCFT	DAY 3	829771	68	sec
EXTEMCFT	DAY 3	850461	59	sec
EXTEMCFT	DAY 3	504909	81	sec
EXTEMCFT	DAY 3	841083	66	sec
EXTEMCFT	DAY 3	850444	67	sec
EXTEMCFT	DAY 3	677873	34	sec
EXTEMCFT	DAY 3	788478	91	sec
EXTEMCFT	DAY 3	96913	153	sec
EXTEMCFT	DAY 3	535607	75	sec
EXTEMCFT	DAY 7	841150	120	sec
EXTEMCFT	DAY 7	96820	112	sec
EXTEMCFT	DAY 7	705945	48	sec
EXTEMCFT	DAY 7	801044	51	sec
EXTEMCFT	DAY 7	844029	61	sec
EXTEMCFT	DAY 7	126633		sec
EXTEMCFT	DAY 7	360973	85	sec
EXTEMCFT	DAY 7	846051	79	sec
EXTEMCFT	DAY 7	44788	97	sec
EXTEMCFT	DAY 7	847370	53	sec
EXTEMCFT	DAY 7	847592	72	sec
EXTEMCFT	DAY 7	829771	78	sec
EXTEMCFT	DAY 7	850461	28	sec
EXTEMCFT	DAY 7	504909	66	sec
EXTEMCFT	DAY 7	841083	206	sec
EXTEMCFT	DAY 7	850444	51	sec
EXTEMCFT	DAY 7	677873	31	sec
EXTEMCFT	DAY 7	788478	94	sec
EXTEMCFT	DAY 7	96913	77	sec
EXTEMCFT	DAY 7	535607	69	sec
EXTEMCT	30 MIN-CHEMO	841150	43	sec
EXTEMCT	30 MIN-CHEMO	96820	40	sec
EXTEMCT	30 MIN-CHEMO	705945	39	sec
EXTEMCT	30 MIN-CHEMO	801044	39	sec
EXTEMCT	30 MIN-CHEMO	844029	52	sec
EXTEMCT	30 MIN-CHEMO	126633	50	sec
EXTEMCT	30 MIN-CHEMO	360973	67	sec
EXTEMCT	30 MIN-CHEMO	846051	45	sec
EXTEMCT	30 MIN-CHEMO	44788	45	sec
EXTEMCT	30 MIN-CHEMO	847370	56	sec
EXTEMCT	30 MIN-CHEMO	847592	48	sec
EXTEMCT	30 MIN-CHEMO	829771	37	sec
EXTEMCT	30 MIN-CHEMO	850461	51	sec
EXTEMCT	30 MIN-CHEMO	504909	49	sec
EXTEMCT	30 MIN-CHEMO	841083	42	sec
EXTEMCT	30 MIN-CHEMO	850444	58	sec
EXTEMCT	30 MIN-CHEMO	677873	47	sec
EXTEMCT	30 MIN-CHEMO	788478	57	sec
EXTEMCT	30 MIN-CHEMO	96913	68	sec
EXTEMCT	30 MIN-CHEMO	535607	194	sec
EXTEMCT	BEFORE-CHEMO	841150	44	sec
EXTEMCT	BEFORE-CHEMO	96820	47	sec
EXTEMCT	BEFORE-CHEMO	705945		sec
EXTEMCT	BEFORE-CHEMO	801044	41	sec
EXTEMCT	BEFORE-CHEMO	844029	49	sec
EXTEMCT	BEFORE-CHEMO	126633	44	sec
EXTEMCT	BEFORE-CHEMO	360973	63	sec
EXTEMCT	BEFORE-CHEMO	846051	41	sec
EXTEMCT	BEFORE-CHEMO	44788	53	sec
EXTEMCT	BEFORE-CHEMO	847370	153	sec
EXTEMCT	BEFORE-CHEMO	847592	186	sec
EXTEMCT	BEFORE-CHEMO	829771	43	sec
EXTEMCT	BEFORE-CHEMO	850461	45	sec
EXTEMCT	BEFORE-CHEMO	504909	46	sec
EXTEMCT	BEFORE-CHEMO	841083	43	sec
EXTEMCT	BEFORE-CHEMO	850444	74	sec
EXTEMCT	BEFORE-CHEMO	677873	65	sec
EXTEMCT	BEFORE-CHEMO	788478	49	sec
EXTEMCT	BEFORE-CHEMO	96913	68	sec
EXTEMCT	BEFORE-CHEMO	535607	203	sec
EXTEMCT	BEFORE-INCISION	841150	45	sec
EXTEMCT	BEFORE-INCISION	96820	45	sec
EXTEMCT	BEFORE-INCISION	705945	43	sec
EXTEMCT	BEFORE-INCISION	801044	41	sec
EXTEMCT	BEFORE-INCISION	844029	47	sec
EXTEMCT	BEFORE-INCISION	126633	44	sec
EXTEMCT	BEFORE-INCISION	360973	60	sec
EXTEMCT	BEFORE-INCISION	846051	53	sec
EXTEMCT	BEFORE-INCISION	44788	46	sec
EXTEMCT	BEFORE-INCISION	847370	50	sec
EXTEMCT	BEFORE-INCISION	847592	48	sec
EXTEMCT	BEFORE-INCISION	829771	44	sec
EXTEMCT	BEFORE-INCISION	850461	46	sec
EXTEMCT	BEFORE-INCISION	504909	49	sec
EXTEMCT	BEFORE-INCISION	841083	46	sec
EXTEMCT	BEFORE-INCISION	850444	57	sec
EXTEMCT	BEFORE-INCISION	677873	59	sec
EXTEMCT	BEFORE-INCISION	788478	50	sec
EXTEMCT	BEFORE-INCISION	96913	259	sec
EXTEMCT	BEFORE-INCISION	535607	161	sec
EXTEMCT	DAY 1	841150	48	sec
EXTEMCT	DAY 1	96820	51	sec
EXTEMCT	DAY 1	705945	50	sec
EXTEMCT	DAY 1	801044	41	sec
EXTEMCT	DAY 1	844029	44	sec
EXTEMCT	DAY 1	126633		sec
EXTEMCT	DAY 1	360973	47	sec
EXTEMCT	DAY 1	846051	40	sec
EXTEMCT	DAY 1	44788	52	sec
EXTEMCT	DAY 1	847370	51	sec
EXTEMCT	DAY 1	847592	43	sec
EXTEMCT	DAY 1	829771	50	sec
EXTEMCT	DAY 1	850461	51	sec
EXTEMCT	DAY 1	504909	60	sec
EXTEMCT	DAY 1	841083	52	sec
EXTEMCT	DAY 1	850444	54	sec
EXTEMCT	DAY 1	677873	49	sec
EXTEMCT	DAY 1	788478	63	sec
EXTEMCT	DAY 1	96913	60	sec
EXTEMCT	DAY 1	535607	163	sec
EXTEMCT	DAY 3	841150	45	sec
EXTEMCT	DAY 3	96820	39	sec
EXTEMCT	DAY 3	705945	44	sec
EXTEMCT	DAY 3	801044	46	sec
EXTEMCT	DAY 3	844029	42	sec
EXTEMCT	DAY 3	126633		sec
EXTEMCT	DAY 3	360973	50	sec
EXTEMCT	DAY 3	846051	46	sec
EXTEMCT	DAY 3	44788	41	sec
EXTEMCT	DAY 3	847370	51	sec
EXTEMCT	DAY 3	847592	40	sec
EXTEMCT	DAY 3	829771	40	sec
EXTEMCT	DAY 3	850461	48	sec
EXTEMCT	DAY 3	504909	56	sec
EXTEMCT	DAY 3	841083	59	sec
EXTEMCT	DAY 3	850444	66	sec
EXTEMCT	DAY 3	677873	49	sec
EXTEMCT	DAY 3	788478	67	sec
EXTEMCT	DAY 3	96913	49	sec
EXTEMCT	DAY 3	535607	196	sec
EXTEMCT	DAY 7	841150	57	sec
EXTEMCT	DAY 7	96820	46	sec
EXTEMCT	DAY 7	705945	49	sec
EXTEMCT	DAY 7	801044	61	sec
EXTEMCT	DAY 7	844029	42	sec
EXTEMCT	DAY 7	126633		sec
EXTEMCT	DAY 7	360973	55	sec
EXTEMCT	DAY 7	846051	44	sec
EXTEMCT	DAY 7	44788	50	sec
EXTEMCT	DAY 7	847370	64	sec
EXTEMCT	DAY 7	847592	57	sec
EXTEMCT	DAY 7	829771	52	sec
EXTEMCT	DAY 7	850461	62	sec
EXTEMCT	DAY 7	504909	78	sec
EXTEMCT	DAY 7	841083	72	sec
EXTEMCT	DAY 7	850444	83	sec
EXTEMCT	DAY 7	677873	59	sec
EXTEMCT	DAY 7	788478	69	sec
EXTEMCT	DAY 7	96913	51	sec
EXTEMCT	DAY 7	535607	103	sec
EXTEMMCF	30 MIN-CHEMO	841150	55	mm
EXTEMMCF	30 MIN-CHEMO	96820	52	mm
EXTEMMCF	30 MIN-CHEMO	705945	66	mm
EXTEMMCF	30 MIN-CHEMO	801044	62	mm
EXTEMMCF	30 MIN-CHEMO	844029	64	mm
EXTEMMCF	30 MIN-CHEMO	126633	62	mm
EXTEMMCF	30 MIN-CHEMO	360973	62	mm
EXTEMMCF	30 MIN-CHEMO	846051	72	mm
EXTEMMCF	30 MIN-CHEMO	44788	55	mm
EXTEMMCF	30 MIN-CHEMO	847370	58	mm
EXTEMMCF	30 MIN-CHEMO	847592	50	mm
EXTEMMCF	30 MIN-CHEMO	829771	80	mm
EXTEMMCF	30 MIN-CHEMO	850461	62	mm
EXTEMMCF	30 MIN-CHEMO	504909	67	mm
EXTEMMCF	30 MIN-CHEMO	841083	62	mm
EXTEMMCF	30 MIN-CHEMO	850444	68	mm
EXTEMMCF	30 MIN-CHEMO	677873	75	mm
EXTEMMCF	30 MIN-CHEMO	788478	61	mm
EXTEMMCF	30 MIN-CHEMO	96913	59	mm
EXTEMMCF	30 MIN-CHEMO	535607	69	mm
EXTEMMCF	BEFORE-CHEMO	841150	59	mm
EXTEMMCF	BEFORE-CHEMO	96820	52	mm
EXTEMMCF	BEFORE-CHEMO	705945		mm
EXTEMMCF	BEFORE-CHEMO	801044	62	mm
EXTEMMCF	BEFORE-CHEMO	844029	67	mm
EXTEMMCF	BEFORE-CHEMO	126633	61	mm
EXTEMMCF	BEFORE-CHEMO	360973	64	mm
EXTEMMCF	BEFORE-CHEMO	846051	72	mm
EXTEMMCF	BEFORE-CHEMO	44788	55	mm
EXTEMMCF	BEFORE-CHEMO	847370	65	mm
EXTEMMCF	BEFORE-CHEMO	847592	24	mm
EXTEMMCF	BEFORE-CHEMO	829771	61	mm
EXTEMMCF	BEFORE-CHEMO	850461	57	mm
EXTEMMCF	BEFORE-CHEMO	504909	64	mm
EXTEMMCF	BEFORE-CHEMO	841083	63	mm
EXTEMMCF	BEFORE-CHEMO	850444	71	mm
EXTEMMCF	BEFORE-CHEMO	677873	73	mm
EXTEMMCF	BEFORE-CHEMO	788478	63	mm
EXTEMMCF	BEFORE-CHEMO	96913	60	mm
EXTEMMCF	BEFORE-CHEMO	535607	65	mm
EXTEMMCF	BEFORE-INCISION	841150	58	mm
EXTEMMCF	BEFORE-INCISION	96820	57	mm
EXTEMMCF	BEFORE-INCISION	705945	74	mm
EXTEMMCF	BEFORE-INCISION	801044	68	mm
EXTEMMCF	BEFORE-INCISION	844029	71	mm
EXTEMMCF	BEFORE-INCISION	126633	64	mm
EXTEMMCF	BEFORE-INCISION	360973	63	mm
EXTEMMCF	BEFORE-INCISION	846051	72	mm
EXTEMMCF	BEFORE-INCISION	44788	55	mm
EXTEMMCF	BEFORE-INCISION	847370	64	mm
EXTEMMCF	BEFORE-INCISION	847592	59	mm
EXTEMMCF	BEFORE-INCISION	829771	70	mm
EXTEMMCF	BEFORE-INCISION	850461	65	mm
EXTEMMCF	BEFORE-INCISION	504909	68	mm
EXTEMMCF	BEFORE-INCISION	841083	66	mm
EXTEMMCF	BEFORE-INCISION	850444	76	mm
EXTEMMCF	BEFORE-INCISION	677873	74	mm
EXTEMMCF	BEFORE-INCISION	788478	62	mm
EXTEMMCF	BEFORE-INCISION	96913	53	mm
EXTEMMCF	BEFORE-INCISION	535607	67	mm
EXTEMMCF	DAY 1	841150	57	mm
EXTEMMCF	DAY 1	96820	55	mm
EXTEMMCF	DAY 1	705945	67	mm
EXTEMMCF	DAY 1	801044	68	mm
EXTEMMCF	DAY 1	844029	67	mm
EXTEMMCF	DAY 1	126633		mm
EXTEMMCF	DAY 1	360973	61	mm
EXTEMMCF	DAY 1	846051	65	mm
EXTEMMCF	DAY 1	44788	61	mm
EXTEMMCF	DAY 1	847370	65	mm
EXTEMMCF	DAY 1	847592	49	mm
EXTEMMCF	DAY 1	829771	70	mm
EXTEMMCF	DAY 1	850461	61	mm
EXTEMMCF	DAY 1	504909	65	mm
EXTEMMCF	DAY 1	841083	70	mm
EXTEMMCF	DAY 1	850444	67	mm
EXTEMMCF	DAY 1	677873	74	mm
EXTEMMCF	DAY 1	788478	61	mm
EXTEMMCF	DAY 1	96913	50	mm
EXTEMMCF	DAY 1	535607	63	mm
EXTEMMCF	DAY 3	841150	57	mm
EXTEMMCF	DAY 3	96820	58	mm
EXTEMMCF	DAY 3	705945	72	mm
EXTEMMCF	DAY 3	801044	65	mm
EXTEMMCF	DAY 3	844029	71	mm
EXTEMMCF	DAY 3	126633		mm
EXTEMMCF	DAY 3	360973	63	mm
EXTEMMCF	DAY 3	846051	69	mm
EXTEMMCF	DAY 3	44788	52	mm
EXTEMMCF	DAY 3	847370	69	mm
EXTEMMCF	DAY 3	847592	53	mm
EXTEMMCF	DAY 3	829771	69	mm
EXTEMMCF	DAY 3	850461	70	mm
EXTEMMCF	DAY 3	504909	67	mm
EXTEMMCF	DAY 3	841083	66	mm
EXTEMMCF	DAY 3	850444	73	mm
EXTEMMCF	DAY 3	677873	78	mm
EXTEMMCF	DAY 3	788478	60	mm
EXTEMMCF	DAY 3	96913	53	mm
EXTEMMCF	DAY 3	535607	60	mm
EXTEMMCF	DAY 7	841150	53	mm
EXTEMMCF	DAY 7	96820	59	mm
EXTEMMCF	DAY 7	705945	80	mm
EXTEMMCF	DAY 7	801044	72	mm
EXTEMMCF	DAY 7	844029	73	mm
EXTEMMCF	DAY 7	126633		mm
EXTEMMCF	DAY 7	360973	68	mm
EXTEMMCF	DAY 7	846051	71	mm
EXTEMMCF	DAY 7	44788	64	mm
EXTEMMCF	DAY 7	847370	75	mm
EXTEMMCF	DAY 7	847592	64	mm
EXTEMMCF	DAY 7	829771	45	mm
EXTEMMCF	DAY 7	850461	82	mm
EXTEMMCF	DAY 7	504909	73	mm
EXTEMMCF	DAY 7	841083	40	mm
EXTEMMCF	DAY 7	850444	78	mm
EXTEMMCF	DAY 7	677873	81	mm
EXTEMMCF	DAY 7	788478	63	mm
EXTEMMCF	DAY 7	96913	67	mm
EXTEMMCF	DAY 7	535607	57	mm
EXTEMML	30 MIN-CHEMO	841150	2	%
EXTEMML	30 MIN-CHEMO	96820	4	%
EXTEMML	30 MIN-CHEMO	705945	10	%
EXTEMML	30 MIN-CHEMO	801044	5	%
EXTEMML	30 MIN-CHEMO	844029	9	%
EXTEMML	30 MIN-CHEMO	126633	1	%
EXTEMML	30 MIN-CHEMO	360973	2	%
EXTEMML	30 MIN-CHEMO	846051	2	%
EXTEMML	30 MIN-CHEMO	44788	5	%
EXTEMML	30 MIN-CHEMO	847370	1	%
EXTEMML	30 MIN-CHEMO	847592	3	%
EXTEMML	30 MIN-CHEMO	829771	1	%
EXTEMML	30 MIN-CHEMO	850461	0	%
EXTEMML	30 MIN-CHEMO	504909	0	%
EXTEMML	30 MIN-CHEMO	841083	3	%
EXTEMML	30 MIN-CHEMO	850444	3	%
EXTEMML	30 MIN-CHEMO	677873	1	%
EXTEMML	30 MIN-CHEMO	788478	1	%
EXTEMML	30 MIN-CHEMO	96913	0	%
EXTEMML	30 MIN-CHEMO	535607	1	%
EXTEMML	BEFORE-CHEMO	841150	1	%
EXTEMML	BEFORE-CHEMO	96820	8	%
EXTEMML	BEFORE-CHEMO	705945		%
EXTEMML	BEFORE-CHEMO	801044	4	%
EXTEMML	BEFORE-CHEMO	844029	8	%
EXTEMML	BEFORE-CHEMO	126633	1	%
EXTEMML	BEFORE-CHEMO	360973	5	%
EXTEMML	BEFORE-CHEMO	846051	0	%
EXTEMML	BEFORE-CHEMO	44788	5	%
EXTEMML	BEFORE-CHEMO	847370	0	%
EXTEMML	BEFORE-CHEMO	847592	8	%
EXTEMML	BEFORE-CHEMO	829771	1	%
EXTEMML	BEFORE-CHEMO	850461	0	%
EXTEMML	BEFORE-CHEMO	504909	3	%
EXTEMML	BEFORE-CHEMO	841083	6	%
EXTEMML	BEFORE-CHEMO	850444	4	%
EXTEMML	BEFORE-CHEMO	677873	0	%
EXTEMML	BEFORE-CHEMO	788478	5	%
EXTEMML	BEFORE-CHEMO	96913	0	%
EXTEMML	BEFORE-CHEMO	535607	6	%
EXTEMML	BEFORE-INCISION	841150	2	%
EXTEMML	BEFORE-INCISION	96820	11	%
EXTEMML	BEFORE-INCISION	705945	4	%
EXTEMML	BEFORE-INCISION	801044	7	%
EXTEMML	BEFORE-INCISION	844029	4	%
EXTEMML	BEFORE-INCISION	126633	3	%
EXTEMML	BEFORE-INCISION	360973	9	%
EXTEMML	BEFORE-INCISION	846051	3	%
EXTEMML	BEFORE-INCISION	44788	5	%
EXTEMML	BEFORE-INCISION	847370	4	%
EXTEMML	BEFORE-INCISION	847592	4	%
EXTEMML	BEFORE-INCISION	829771	3	%
EXTEMML	BEFORE-INCISION	850461	2	%
EXTEMML	BEFORE-INCISION	504909	0	%
EXTEMML	BEFORE-INCISION	841083	4	%
EXTEMML	BEFORE-INCISION	850444	3	%
EXTEMML	BEFORE-INCISION	677873	1	%
EXTEMML	BEFORE-INCISION	788478	4	%
EXTEMML	BEFORE-INCISION	96913	2	%
EXTEMML	BEFORE-INCISION	535607	7	%
EXTEMML	DAY 1	841150	3	%
EXTEMML	DAY 1	96820	14	%
EXTEMML	DAY 1	705945	12	%
EXTEMML	DAY 1	801044	14	%
EXTEMML	DAY 1	844029	11	%
EXTEMML	DAY 1	126633		%
EXTEMML	DAY 1	360973	9	%
EXTEMML	DAY 1	846051	2	%
EXTEMML	DAY 1	44788	7	%
EXTEMML	DAY 1	847370	7	%
EXTEMML	DAY 1	847592	9	%
EXTEMML	DAY 1	829771	4	%
EXTEMML	DAY 1	850461	9	%
EXTEMML	DAY 1	504909	6	%
EXTEMML	DAY 1	841083	6	%
EXTEMML	DAY 1	850444	7	%
EXTEMML	DAY 1	677873	1	%
EXTEMML	DAY 1	788478	11	%
EXTEMML	DAY 1	96913	4	%
EXTEMML	DAY 1	535607	3	%
EXTEMML	DAY 3	841150	3	%
EXTEMML	DAY 3	96820	10	%
EXTEMML	DAY 3	705945	15	%
EXTEMML	DAY 3	801044	13	%
EXTEMML	DAY 3	844029	7	%
EXTEMML	DAY 3	126633		%
EXTEMML	DAY 3	360973	15	%
EXTEMML	DAY 3	846051	8	%
EXTEMML	DAY 3	44788	16	%
EXTEMML	DAY 3	847370	12	%
EXTEMML	DAY 3	847592	5	%
EXTEMML	DAY 3	829771	7	%
EXTEMML	DAY 3	850461	8	%
EXTEMML	DAY 3	504909	4	%
EXTEMML	DAY 3	841083	6	%
EXTEMML	DAY 3	850444	8	%
EXTEMML	DAY 3	677873	4	%
EXTEMML	DAY 3	788478	15	%
EXTEMML	DAY 3	96913	6	%
EXTEMML	DAY 3	535607	9	%
EXTEMML	DAY 7	841150	1	%
EXTEMML	DAY 7	96820	4	%
EXTEMML	DAY 7	705945	5	%
EXTEMML	DAY 7	801044	11	%
EXTEMML	DAY 7	844029	4	%
EXTEMML	DAY 7	126633		%
EXTEMML	DAY 7	360973	16	%
EXTEMML	DAY 7	846051	6	%
EXTEMML	DAY 7	44788	8	%
EXTEMML	DAY 7	847370	1	%
EXTEMML	DAY 7	847592	10	%
EXTEMML	DAY 7	829771	5	%
EXTEMML	DAY 7	850461	0	%
EXTEMML	DAY 7	504909	2	%
EXTEMML	DAY 7	841083	0	%
EXTEMML	DAY 7	850444	3	%
EXTEMML	DAY 7	677873	3	%
EXTEMML	DAY 7	788478	12	%
EXTEMML	DAY 7	96913	1	%
EXTEMML	DAY 7	535607	6	%
FIBTEMA5	30 MIN-CHEMO	841150	18	mm
FIBTEMA5	30 MIN-CHEMO	96820	9	mm
FIBTEMA5	30 MIN-CHEMO	705945	6	mm
FIBTEMA5	30 MIN-CHEMO	801044	11	mm
FIBTEMA5	30 MIN-CHEMO	844029	9	mm
FIBTEMA5	30 MIN-CHEMO	126633	7	mm
FIBTEMA5	30 MIN-CHEMO	360973	9	mm
FIBTEMA5	30 MIN-CHEMO	846051	14	mm
FIBTEMA5	30 MIN-CHEMO	44788	7	mm
FIBTEMA5	30 MIN-CHEMO	847370	7	mm
FIBTEMA5	30 MIN-CHEMO	847592	7	mm
FIBTEMA5	30 MIN-CHEMO	829771	17	mm
FIBTEMA5	30 MIN-CHEMO	850461	6	mm
FIBTEMA5	30 MIN-CHEMO	504909	12	mm
FIBTEMA5	30 MIN-CHEMO	841083	16	mm
FIBTEMA5	30 MIN-CHEMO	850444	16	mm
FIBTEMA5	30 MIN-CHEMO	677873	19	mm
FIBTEMA5	30 MIN-CHEMO	788478	9	mm
FIBTEMA5	30 MIN-CHEMO	96913	9	mm
FIBTEMA5	30 MIN-CHEMO	535607	13	mm
FIBTEMA5	BEFORE-CHEMO	841150	18	mm
FIBTEMA5	BEFORE-CHEMO	96820	9	mm
FIBTEMA5	BEFORE-CHEMO	705945		mm
FIBTEMA5	BEFORE-CHEMO	801044	12	mm
FIBTEMA5	BEFORE-CHEMO	844029	9	mm
FIBTEMA5	BEFORE-CHEMO	126633	8	mm
FIBTEMA5	BEFORE-CHEMO	360973	10	mm
FIBTEMA5	BEFORE-CHEMO	846051	15	mm
FIBTEMA5	BEFORE-CHEMO	44788	8	mm
FIBTEMA5	BEFORE-CHEMO	847370	7	mm
FIBTEMA5	BEFORE-CHEMO	847592	6	mm
FIBTEMA5	BEFORE-CHEMO	829771	16	mm
FIBTEMA5	BEFORE-CHEMO	850461	6	mm
FIBTEMA5	BEFORE-CHEMO	504909	11	mm
FIBTEMA5	BEFORE-CHEMO	841083	19	mm
FIBTEMA5	BEFORE-CHEMO	850444	16	mm
FIBTEMA5	BEFORE-CHEMO	677873	18	mm
FIBTEMA5	BEFORE-CHEMO	788478	1	mm
FIBTEMA5	BEFORE-CHEMO	96913	8	mm
FIBTEMA5	BEFORE-CHEMO	535607	15	mm
FIBTEMA5	BEFORE-INCISION	841150	19	mm
FIBTEMA5	BEFORE-INCISION	96820	8	mm
FIBTEMA5	BEFORE-INCISION	705945	18	mm
FIBTEMA5	BEFORE-INCISION	801044	14	mm
FIBTEMA5	BEFORE-INCISION	844029	16	mm
FIBTEMA5	BEFORE-INCISION	126633	11	mm
FIBTEMA5	BEFORE-INCISION	360973	12	mm
FIBTEMA5	BEFORE-INCISION	846051	20	mm
FIBTEMA5	BEFORE-INCISION	44788	9	mm
FIBTEMA5	BEFORE-INCISION	847370	11	mm
FIBTEMA5	BEFORE-INCISION	847592	13	mm
FIBTEMA5	BEFORE-INCISION	829771	20	mm
FIBTEMA5	BEFORE-INCISION	850461	10	mm
FIBTEMA5	BEFORE-INCISION	504909	12	mm
FIBTEMA5	BEFORE-INCISION	841083	23	mm
FIBTEMA5	BEFORE-INCISION	850444	23	mm
FIBTEMA5	BEFORE-INCISION	677873	21	mm
FIBTEMA5	BEFORE-INCISION	788478	11	mm
FIBTEMA5	BEFORE-INCISION	96913	8	mm
FIBTEMA5	BEFORE-INCISION	535607	17	mm
FIBTEMA5	DAY 1	841150	19	mm
FIBTEMA5	DAY 1	96820	10	mm
FIBTEMA5	DAY 1	705945	9	mm
FIBTEMA5	DAY 1	801044	21	mm
FIBTEMA5	DAY 1	844029	12	mm
FIBTEMA5	DAY 1	126633		mm
FIBTEMA5	DAY 1	360973	13	mm
FIBTEMA5	DAY 1	846051	14	mm
FIBTEMA5	DAY 1	44788	13	mm
FIBTEMA5	DAY 1	847370	11	mm
FIBTEMA5	DAY 1	847592	10	mm
FIBTEMA5	DAY 1	829771	20	mm
FIBTEMA5	DAY 1	850461	9	mm
FIBTEMA5	DAY 1	504909	13	mm
FIBTEMA5	DAY 1	841083	19	mm
FIBTEMA5	DAY 1	850444	15	mm
FIBTEMA5	DAY 1	677873	24	mm
FIBTEMA5	DAY 1	788478	14	mm
FIBTEMA5	DAY 1	96913	13	mm
FIBTEMA5	DAY 1	535607	17	mm
FIBTEMA5	DAY 3	841150	23	mm
FIBTEMA5	DAY 3	96820	14	mm
FIBTEMA5	DAY 3	705945	19	mm
FIBTEMA5	DAY 3	801044	21	mm
FIBTEMA5	DAY 3	844029	23	mm
FIBTEMA5	DAY 3	126633		mm
FIBTEMA5	DAY 3	360973	18	mm
FIBTEMA5	DAY 3	846051	16	mm
FIBTEMA5	DAY 3	44788	13	mm
FIBTEMA5	DAY 3	847370	20	mm
FIBTEMA5	DAY 3	847592	19	mm
FIBTEMA5	DAY 3	829771	22	mm
FIBTEMA5	DAY 3	850461	23	mm
FIBTEMA5	DAY 3	504909	16	mm
FIBTEMA5	DAY 3	841083	21	mm
FIBTEMA5	DAY 3	850444	17	mm
FIBTEMA5	DAY 3	677873	31	mm
FIBTEMA5	DAY 3	788478	17	mm
FIBTEMA5	DAY 3	96913	17	mm
FIBTEMA5	DAY 3	535607	2	mm
FIBTEMA5	DAY 7	841150	17	mm
FIBTEMA5	DAY 7	96820	23	mm
FIBTEMA5	DAY 7	705945	20	mm
FIBTEMA5	DAY 7	801044	28	mm
FIBTEMA5	DAY 7	844029	21	mm
FIBTEMA5	DAY 7	126633		mm
FIBTEMA5	DAY 7	360973	17	mm
FIBTEMA5	DAY 7	846051	17	mm
FIBTEMA5	DAY 7	44788	17	mm
FIBTEMA5	DAY 7	847370	28	mm
FIBTEMA5	DAY 7	847592	21	mm
FIBTEMA5	DAY 7	829771	33	mm
FIBTEMA5	DAY 7	850461	32	mm
FIBTEMA5	DAY 7	504909	19	mm
FIBTEMA5	DAY 7	841083	26	mm
FIBTEMA5	DAY 7	850444	22	mm
FIBTEMA5	DAY 7	677873	35	mm
FIBTEMA5	DAY 7	788478	19	mm
FIBTEMA5	DAY 7	96913	22	mm
FIBTEMA5	DAY 7	535607	21	mm
FIBTEMalpha	BEFORE-CHEMO	841150	81	°
FIBTEMalpha	BEFORE-CHEMO	96820	60	°
FIBTEMalpha	BEFORE-CHEMO	705945		°
FIBTEMalpha	BEFORE-CHEMO	801044	75	°
FIBTEMalpha	BEFORE-CHEMO	844029	50	°
FIBTEMalpha	BEFORE-CHEMO	126633	53	°
FIBTEMalpha	BEFORE-CHEMO	360973	67	°
FIBTEMalpha	BEFORE-CHEMO	846051	77	°
FIBTEMalpha	BEFORE-CHEMO	44788	54	°
FIBTEMalpha	BEFORE-CHEMO	847370		°
FIBTEMalpha	BEFORE-CHEMO	847592		°
FIBTEMalpha	BEFORE-CHEMO	829771	78	°
FIBTEMalpha	BEFORE-CHEMO	850461		°
FIBTEMalpha	BEFORE-CHEMO	504909	68	°
FIBTEMalpha	BEFORE-CHEMO	841083	83	°
FIBTEMalpha	BEFORE-CHEMO	850444	79	°
FIBTEMalpha	BEFORE-CHEMO	677873	8	°
FIBTEMalpha	BEFORE-CHEMO	788478	7	°
FIBTEMalpha	BEFORE-CHEMO	96913	6	°
FIBTEMalpha	BEFORE-CHEMO	535607	79	°
FIBTEMalpha	BEFORE-INCISION	841150	81	°
FIBTEMalpha	BEFORE-INCISION	96820	61	°
FIBTEMalpha	BEFORE-INCISION	705945	80	°
FIBTEMalpha	BEFORE-INCISION	801044	77	°
FIBTEMalpha	BEFORE-INCISION	844029	77	°
FIBTEMalpha	BEFORE-INCISION	126633	68	°
FIBTEMalpha	BEFORE-INCISION	360973	73	°
FIBTEMalpha	BEFORE-INCISION	846051	80	°
FIBTEMalpha	BEFORE-INCISION	44788	64	°
FIBTEMalpha	BEFORE-INCISION	847370	70	°
FIBTEMalpha	BEFORE-INCISION	847592	72	°
FIBTEMalpha	BEFORE-INCISION	829771	80	°
FIBTEMalpha	BEFORE-INCISION	850461	71	°
FIBTEMalpha	BEFORE-INCISION	504909	77	°
FIBTEMalpha	BEFORE-INCISION	841083	84	°
FIBTEMalpha	BEFORE-INCISION	850444	82	°
FIBTEMalpha	BEFORE-INCISION	677873	81	°
FIBTEMalpha	BEFORE-INCISION	788478	71	°
FIBTEMalpha	BEFORE-INCISION	96913		°
FIBTEMalpha	BEFORE-INCISION	535607	8	°
FIBTEMalpha	DAY 1	841150	81	°
FIBTEMalpha	DAY 1	96820	64	°
FIBTEMalpha	DAY 1	705945	57	°
FIBTEMalpha	DAY 1	801044	81	°
FIBTEMalpha	DAY 1	844029	75	°
FIBTEMalpha	DAY 1	126633		°
FIBTEMalpha	DAY 1	360973	76	°
FIBTEMalpha	DAY 1	846051	77	°
FIBTEMalpha	DAY 1	44788	75	°
FIBTEMalpha	DAY 1	847370	71	°
FIBTEMalpha	DAY 1	847592	65	°
FIBTEMalpha	DAY 1	829771	81	°
FIBTEMalpha	DAY 1	850461	59	°
FIBTEMalpha	DAY 1	504909	73	°
FIBTEMalpha	DAY 1	841083	82	°
FIBTEMalpha	DAY 1	850444	78	°
FIBTEMalpha	DAY 1	677873	83	°
FIBTEMalpha	DAY 1	788478	76	°
FIBTEMalpha	DAY 1	96913	74	°
FIBTEMalpha	DAY 1	535607	8	°
FIBTEMalpha	DAY 3	841150	79	°
FIBTEMalpha	DAY 3	96820	76	°
FIBTEMalpha	DAY 3	705945	79	°
FIBTEMalpha	DAY 3	801044	80	°
FIBTEMalpha	DAY 3	844029	81	°
FIBTEMalpha	DAY 3	126633		°
FIBTEMalpha	DAY 3	360973	74	°
FIBTEMalpha	DAY 3	846051	79	°
FIBTEMalpha	DAY 3	44788	75	°
FIBTEMalpha	DAY 3	847370	79	°
FIBTEMalpha	DAY 3	847592	83	°
FIBTEMalpha	DAY 3	829771	82	°
FIBTEMalpha	DAY 3	850461	82	°
FIBTEMalpha	DAY 3	504909	78	°
FIBTEMalpha	DAY 3	841083	83	°
FIBTEMalpha	DAY 3	850444	78	°
FIBTEMalpha	DAY 3	677873	84	°
FIBTEMalpha	DAY 3	788478	79	°
FIBTEMalpha	DAY 3	96913	8	°
FIBTEMalpha	DAY 3	535607	81	°
FIBTEMalpha	DAY 7	841150	79	°
FIBTEMalpha	DAY 7	96820	81	°
FIBTEMalpha	DAY 7	705945	81	°
FIBTEMalpha	DAY 7	801044	78	°
FIBTEMalpha	DAY 7	844029	81	°
FIBTEMalpha	DAY 7	126633		°
FIBTEMalpha	DAY 7	360973	78	°
FIBTEMalpha	DAY 7	846051	78	°
FIBTEMalpha	DAY 7	44788	78	°
FIBTEMalpha	DAY 7	847370	81	°
FIBTEMalpha	DAY 7	847592	79	°
FIBTEMalpha	DAY 7	829771	82	°
FIBTEMalpha	DAY 7	850461	84	°
FIBTEMalpha	DAY 7	504909	79	°
FIBTEMalpha	DAY 7	841083	84	°
FIBTEMalpha	DAY 7	850444	79	°
FIBTEMalpha	DAY 7	677873	85	°
FIBTEMalpha	DAY 7	788478	73	°
FIBTEMalpha	DAY 7	96913	81	°
FIBTEMalpha	DAY 7	535607	8	°
FIBTEMA10	30 MIN-CHEMO	841150	20	mm
FIBTEMA10	30 MIN-CHEMO	96820	12	mm
FIBTEMA10	30 MIN-CHEMO	705945	7	mm
FIBTEMA10	30 MIN-CHEMO	801044	13	mm
FIBTEMA10	30 MIN-CHEMO	844029	10	mm
FIBTEMA10	30 MIN-CHEMO	126633	8	mm
FIBTEMA10	30 MIN-CHEMO	360973	10	mm
FIBTEMA10	30 MIN-CHEMO	846051	16	mm
FIBTEMA10	30 MIN-CHEMO	44788	8	mm
FIBTEMA10	30 MIN-CHEMO	847370	7	mm
FIBTEMA10	30 MIN-CHEMO	847592	8	mm
FIBTEMA10	30 MIN-CHEMO	829771	19	mm
FIBTEMA10	30 MIN-CHEMO	850461	7	mm
FIBTEMA10	30 MIN-CHEMO	504909	13	mm
FIBTEMA10	30 MIN-CHEMO	841083	18	mm
FIBTEMA10	30 MIN-CHEMO	850444	17	mm
FIBTEMA10	30 MIN-CHEMO	677873	21	mm
FIBTEMA10	30 MIN-CHEMO	788478	1	mm
FIBTEMA10	30 MIN-CHEMO	96913	1	mm
FIBTEMA10	30 MIN-CHEMO	535607	15	mm
FIBTEMA10	BEFORE-CHEMO	841150	20	mm
FIBTEMA10	BEFORE-CHEMO	96820	10	mm
FIBTEMA10	BEFORE-CHEMO	705945		mm
FIBTEMA10	BEFORE-CHEMO	801044	13	mm
FIBTEMA10	BEFORE-CHEMO	844029	10	mm
FIBTEMA10	BEFORE-CHEMO	126633	9	mm
FIBTEMA10	BEFORE-CHEMO	360973	11	mm
FIBTEMA10	BEFORE-CHEMO	846051	17	mm
FIBTEMA10	BEFORE-CHEMO	44788	9	mm
FIBTEMA10	BEFORE-CHEMO	847370	8	mm
FIBTEMA10	BEFORE-CHEMO	847592	7	mm
FIBTEMA10	BEFORE-CHEMO	829771	18	mm
FIBTEMA10	BEFORE-CHEMO	850461	7	mm
FIBTEMA10	BEFORE-CHEMO	504909	12	mm
FIBTEMA10	BEFORE-CHEMO	841083	21	mm
FIBTEMA10	BEFORE-CHEMO	850444	18	mm
FIBTEMA10	BEFORE-CHEMO	677873	2	mm
FIBTEMA10	BEFORE-CHEMO	788478	11	mm
FIBTEMA10	BEFORE-CHEMO	96913	9	mm
FIBTEMA10	BEFORE-CHEMO	535607	17	mm
FIBTEMA10	BEFORE-INCISION	841150	22	mm
FIBTEMA10	BEFORE-INCISION	96820	9	mm
FIBTEMA10	BEFORE-INCISION	705945	20	mm
FIBTEMA10	BEFORE-INCISION	801044	16	mm
FIBTEMA10	BEFORE-INCISION	844029	18	mm
FIBTEMA10	BEFORE-INCISION	126633	13	mm
FIBTEMA10	BEFORE-INCISION	360973	13	mm
FIBTEMA10	BEFORE-INCISION	846051	22	mm
FIBTEMA10	BEFORE-INCISION	44788	10	mm
FIBTEMA10	BEFORE-INCISION	847370	13	mm
FIBTEMA10	BEFORE-INCISION	847592	13	mm
FIBTEMA10	BEFORE-INCISION	829771	23	mm
FIBTEMA10	BEFORE-INCISION	850461	11	mm
FIBTEMA10	BEFORE-INCISION	504909	14	mm
FIBTEMA10	BEFORE-INCISION	841083	24	mm
FIBTEMA10	BEFORE-INCISION	850444	25	mm
FIBTEMA10	BEFORE-INCISION	677873	23	mm
FIBTEMA10	BEFORE-INCISION	788478	12	mm
FIBTEMA10	BEFORE-INCISION	96913	9	mm
FIBTEMA10	BEFORE-INCISION	535607	18	mm
FIBTEMA10	DAY 1	841150	22	mm
FIBTEMA10	DAY 1	96820	11	mm
FIBTEMA10	DAY 1	705945	10	mm
FIBTEMA10	DAY 1	801044	23	mm
FIBTEMA10	DAY 1	844029	14	mm
FIBTEMA10	DAY 1	126633		mm
FIBTEMA10	DAY 1	360973	14	mm
FIBTEMA10	DAY 1	846051	16	mm
FIBTEMA10	DAY 1	44788	15	mm
FIBTEMA10	DAY 1	847370	13	mm
FIBTEMA10	DAY 1	847592	11	mm
FIBTEMA10	DAY 1	829771	22	mm
FIBTEMA10	DAY 1	850461	11	mm
FIBTEMA10	DAY 1	504909	14	mm
FIBTEMA10	DAY 1	841083	21	mm
FIBTEMA10	DAY 1	850444	17	mm
FIBTEMA10	DAY 1	677873	26	mm
FIBTEMA10	DAY 1	788478	15	mm
FIBTEMA10	DAY 1	96913	15	mm
FIBTEMA10	DAY 1	535607	2	mm
FIBTEMA10	DAY 3	841150	26	mm
FIBTEMA10	DAY 3	96820	16	mm
FIBTEMA10	DAY 3	705945	21	mm
FIBTEMA10	DAY 3	801044	24	mm
FIBTEMA10	DAY 3	844029	26	mm
FIBTEMA10	DAY 3	126633		mm
FIBTEMA10	DAY 3	360973	20	mm
FIBTEMA10	DAY 3	846051	18	mm
FIBTEMA10	DAY 3	44788	15	mm
FIBTEMA10	DAY 3	847370	22	mm
FIBTEMA10	DAY 3	847592	22	mm
FIBTEMA10	DAY 3	829771	25	mm
FIBTEMA10	DAY 3	850461	26	mm
FIBTEMA10	DAY 3	504909	18	mm
FIBTEMA10	DAY 3	841083	24	mm
FIBTEMA10	DAY 3	850444	19	mm
FIBTEMA10	DAY 3	677873	34	mm
FIBTEMA10	DAY 3	788478	19	mm
FIBTEMA10	DAY 3	96913	19	mm
FIBTEMA10	DAY 3	535607	22	mm
FIBTEMA10	DAY 7	841150	20	mm
FIBTEMA10	DAY 7	96820	25	mm
FIBTEMA10	DAY 7	705945	22	mm
FIBTEMA10	DAY 7	801044	30	mm
FIBTEMA10	DAY 7	844029	23	mm
FIBTEMA10	DAY 7	126633		mm
FIBTEMA10	DAY 7	360973	19	mm
FIBTEMA10	DAY 7	846051	18	mm
FIBTEMA10	DAY 7	44788	19	mm
FIBTEMA10	DAY 7	847370	30	mm
FIBTEMA10	DAY 7	847592	23	mm
FIBTEMA10	DAY 7	829771	36	mm
FIBTEMA10	DAY 7	850461	35	mm
FIBTEMA10	DAY 7	504909	21	mm
FIBTEMA10	DAY 7	841083	29	mm
FIBTEMA10	DAY 7	850444	24	mm
FIBTEMA10	DAY 7	677873	37	mm
FIBTEMA10	DAY 7	788478	21	mm
FIBTEMA10	DAY 7	96913	24	mm
FIBTEMA10	DAY 7	535607	23	mm
FIBTEMA30	30 MIN-CHEMO	841150	23	mm
FIBTEMA30	30 MIN-CHEMO	96820	13	mm
FIBTEMA30	30 MIN-CHEMO	705945	8	mm
FIBTEMA30	30 MIN-CHEMO	801044	15	mm
FIBTEMA30	30 MIN-CHEMO	844029	11	mm
FIBTEMA30	30 MIN-CHEMO	126633	9	mm
FIBTEMA30	30 MIN-CHEMO	360973	11	mm
FIBTEMA30	30 MIN-CHEMO	846051	18	mm
FIBTEMA30	30 MIN-CHEMO	44788	9	mm
FIBTEMA30	30 MIN-CHEMO	847370	8	mm
FIBTEMA30	30 MIN-CHEMO	847592	8	mm
FIBTEMA30	30 MIN-CHEMO	829771	22	mm
FIBTEMA30	30 MIN-CHEMO	850461	8	mm
FIBTEMA30	30 MIN-CHEMO	504909	15	mm
FIBTEMA30	30 MIN-CHEMO	841083	2	mm
FIBTEMA30	30 MIN-CHEMO	850444	2	mm
FIBTEMA30	30 MIN-CHEMO	677873	24	mm
FIBTEMA30	30 MIN-CHEMO	788478	11	mm
FIBTEMA30	30 MIN-CHEMO	96913	11	mm
FIBTEMA30	30 MIN-CHEMO	535607	17	mm
FIBTEMA30	BEFORE-CHEMO	841150	24	mm
FIBTEMA30	BEFORE-CHEMO	96820	10	mm
FIBTEMA30	BEFORE-CHEMO	705945		mm
FIBTEMA30	BEFORE-CHEMO	801044	15	mm
FIBTEMA30	BEFORE-CHEMO	844029	11	mm
FIBTEMA30	BEFORE-CHEMO	126633	10	mm
FIBTEMA30	BEFORE-CHEMO	360973	12	mm
FIBTEMA30	BEFORE-CHEMO	846051	19	mm
FIBTEMA30	BEFORE-CHEMO	44788	10	mm
FIBTEMA30	BEFORE-CHEMO	847370	9	mm
FIBTEMA30	BEFORE-CHEMO	847592	8	mm
FIBTEMA30	BEFORE-CHEMO	829771	20	mm
FIBTEMA30	BEFORE-CHEMO	850461		mm
FIBTEMA30	BEFORE-CHEMO	504909	14	mm
FIBTEMA30	BEFORE-CHEMO	841083	24	mm
FIBTEMA30	BEFORE-CHEMO	850444	21	mm
FIBTEMA30	BEFORE-CHEMO	677873	22	mm
FIBTEMA30	BEFORE-CHEMO	788478	12	mm
FIBTEMA30	BEFORE-CHEMO	96913	11	mm
FIBTEMA30	BEFORE-CHEMO	535607	19	mm
FIBTEMA30	BEFORE-INCISION	841150	24	mm
FIBTEMA30	BEFORE-INCISION	96820	10	mm
FIBTEMA30	BEFORE-INCISION	705945	22	mm
FIBTEMA30	BEFORE-INCISION	801044	18	mm
FIBTEMA30	BEFORE-INCISION	844029	20	mm
FIBTEMA30	BEFORE-INCISION	126633	14	mm
FIBTEMA30	BEFORE-INCISION	360973	15	mm
FIBTEMA30	BEFORE-INCISION	846051	24	mm
FIBTEMA30	BEFORE-INCISION	44788	12	mm
FIBTEMA30	BEFORE-INCISION	847370	14	mm
FIBTEMA30	BEFORE-INCISION	847592	15	mm
FIBTEMA30	BEFORE-INCISION	829771	24	mm
FIBTEMA30	BEFORE-INCISION	850461	13	mm
FIBTEMA30	BEFORE-INCISION	504909	16	mm
FIBTEMA30	BEFORE-INCISION	841083	26	mm
FIBTEMA30	BEFORE-INCISION	850444	28	mm
FIBTEMA30	BEFORE-INCISION	677873	25	mm
FIBTEMA30	BEFORE-INCISION	788478	14	mm
FIBTEMA30	BEFORE-INCISION	96913	1	mm
FIBTEMA30	BEFORE-INCISION	535607	2	mm
FIBTEMA30	DAY 1	841150	25	mm
FIBTEMA30	DAY 1	96820	12	mm
FIBTEMA30	DAY 1	705945	12	mm
FIBTEMA30	DAY 1	801044	26	mm
FIBTEMA30	DAY 1	844029	16	mm
FIBTEMA30	DAY 1	126633		mm
FIBTEMA30	DAY 1	360973	17	mm
FIBTEMA30	DAY 1	846051	19	mm
FIBTEMA30	DAY 1	44788	17	mm
FIBTEMA30	DAY 1	847370	14	mm
FIBTEMA30	DAY 1	847592	14	mm
FIBTEMA30	DAY 1	829771	24	mm
FIBTEMA30	DAY 1	850461	13	mm
FIBTEMA30	DAY 1	504909	16	mm
FIBTEMA30	DAY 1	841083	24	mm
FIBTEMA30	DAY 1	850444	19	mm
FIBTEMA30	DAY 1	677873	29	mm
FIBTEMA30	DAY 1	788478	17	mm
FIBTEMA30	DAY 1	96913	17	mm
FIBTEMA30	DAY 1	535607	22	mm
FIBTEMA30	DAY 3	841150	29	mm
FIBTEMA30	DAY 3	96820	18	mm
FIBTEMA30	DAY 3	705945	23	mm
FIBTEMA30	DAY 3	801044	27	mm
FIBTEMA30	DAY 3	844029	29	mm
FIBTEMA30	DAY 3	126633		mm
FIBTEMA30	DAY 3	360973	22	mm
FIBTEMA30	DAY 3	846051	20	mm
FIBTEMA30	DAY 3	44788	17	mm
FIBTEMA30	DAY 3	847370	25	mm
FIBTEMA30	DAY 3	847592	24	mm
FIBTEMA30	DAY 3	829771	28	mm
FIBTEMA30	DAY 3	850461	29	mm
FIBTEMA30	DAY 3	504909	20	mm
FIBTEMA30	DAY 3	841083	27	mm
FIBTEMA30	DAY 3	850444	21	mm
FIBTEMA30	DAY 3	677873	37	mm
FIBTEMA30	DAY 3	788478	22	mm
FIBTEMA30	DAY 3	96913	21	mm
FIBTEMA30	DAY 3	535607	25	mm
FIBTEMA30	DAY 7	841150	22	mm
FIBTEMA30	DAY 7	96820	28	mm
FIBTEMA30	DAY 7	705945	24	mm
FIBTEMA30	DAY 7	801044	33	mm
FIBTEMA30	DAY 7	844029	25	mm
FIBTEMA30	DAY 7	126633		mm
FIBTEMA30	DAY 7	360973	21	mm
FIBTEMA30	DAY 7	846051	20	mm
FIBTEMA30	DAY 7	44788	21	mm
FIBTEMA30	DAY 7	847370	33	mm
FIBTEMA30	DAY 7	847592	25	mm
FIBTEMA30	DAY 7	829771	39	mm
FIBTEMA30	DAY 7	850461	38	mm
FIBTEMA30	DAY 7	504909	23	mm
FIBTEMA30	DAY 7	841083	32	mm
FIBTEMA30	DAY 7	850444	27	mm
FIBTEMA30	DAY 7	677873	4	mm
FIBTEMA30	DAY 7	788478	22	mm
FIBTEMA30	DAY 7	96913	27	mm
FIBTEMA30	DAY 7	535607	25	mm
FIBTEMA5	30 MIN-CHEMO	96820	9	mm
FIBTEMA5	30 MIN-CHEMO	705945	6	mm
FIBTEMA5	30 MIN-CHEMO	801044	11	mm
FIBTEMA5	30 MIN-CHEMO	844029	9	mm
FIBTEMA5	30 MIN-CHEMO	126633	7	mm
FIBTEMA5	30 MIN-CHEMO	360973	9	mm
FIBTEMA5	30 MIN-CHEMO	846051	14	mm
FIBTEMA5	30 MIN-CHEMO	44788	7	mm
FIBTEMA5	30 MIN-CHEMO	847370	7	mm
FIBTEMA5	30 MIN-CHEMO	847592	7	mm
FIBTEMA5	30 MIN-CHEMO	829771	17	mm
FIBTEMA5	30 MIN-CHEMO	850461	6	mm
FIBTEMA5	30 MIN-CHEMO	504909	12	mm
FIBTEMA5	30 MIN-CHEMO	841083	16	mm
FIBTEMA5	30 MIN-CHEMO	850444	16	mm
FIBTEMA5	30 MIN-CHEMO	677873	19	mm
FIBTEMA5	30 MIN-CHEMO	788478	9	mm
FIBTEMA5	30 MIN-CHEMO	96913	9	mm
FIBTEMA5	30 MIN-CHEMO	535607	13	mm
FIBTEMA5	BEFORE-CHEMO	841150	18	mm
FIBTEMA5	BEFORE-CHEMO	96820	9	mm
FIBTEMA5	BEFORE-CHEMO	705945		mm
FIBTEMA5	BEFORE-CHEMO	801044	12	mm
FIBTEMA5	BEFORE-CHEMO	844029	9	mm
FIBTEMA5	BEFORE-CHEMO	126633	8	mm
FIBTEMA5	BEFORE-CHEMO	360973	10	mm
FIBTEMA5	BEFORE-CHEMO	846051	15	mm
FIBTEMA5	BEFORE-CHEMO	44788	8	mm
FIBTEMA5	BEFORE-CHEMO	847370	7	mm
FIBTEMA5	BEFORE-CHEMO	847592	6	mm
FIBTEMA5	BEFORE-CHEMO	829771	16	mm
FIBTEMA5	BEFORE-CHEMO	850461	6	mm
FIBTEMA5	BEFORE-CHEMO	504909	11	mm
FIBTEMA5	BEFORE-CHEMO	841083	19	mm
FIBTEMA5	BEFORE-CHEMO	850444	16	mm
FIBTEMA5	BEFORE-CHEMO	677873	18	mm
FIBTEMA5	BEFORE-CHEMO	788478	1	mm
FIBTEMA5	BEFORE-CHEMO	96913	8	mm
FIBTEMA5	BEFORE-CHEMO	535607	15	mm
FIBTEMA5	BEFORE-INCISION	841150	19	mm
FIBTEMA5	BEFORE-INCISION	96820	8	mm
FIBTEMA5	BEFORE-INCISION	705945	18	mm
FIBTEMA5	BEFORE-INCISION	801044	14	mm
FIBTEMA5	BEFORE-INCISION	844029	16	mm
FIBTEMA5	BEFORE-INCISION	126633	11	mm
FIBTEMA5	BEFORE-INCISION	360973	12	mm
FIBTEMA5	BEFORE-INCISION	846051	20	mm
FIBTEMA5	BEFORE-INCISION	44788	9	mm
FIBTEMA5	BEFORE-INCISION	847370	11	mm
FIBTEMA5	BEFORE-INCISION	847592	13	mm
FIBTEMA5	BEFORE-INCISION	829771	20	mm
FIBTEMA5	BEFORE-INCISION	850461	10	mm
FIBTEMA5	BEFORE-INCISION	504909	12	mm
FIBTEMA5	BEFORE-INCISION	841083	23	mm
FIBTEMA5	BEFORE-INCISION	850444	23	mm
FIBTEMA5	BEFORE-INCISION	677873	21	mm
FIBTEMA5	BEFORE-INCISION	788478	11	mm
FIBTEMA5	BEFORE-INCISION	96913	8	mm
FIBTEMA5	BEFORE-INCISION	535607	17	mm
FIBTEMA5	DAY 1	841150	19	mm
FIBTEMA5	DAY 1	96820	10	mm
FIBTEMA5	DAY 1	705945	9	mm
FIBTEMA5	DAY 1	801044	21	mm
FIBTEMA5	DAY 1	844029	12	mm
FIBTEMA5	DAY 1	126633		mm
FIBTEMA5	DAY 1	360973	13	mm
FIBTEMA5	DAY 1	846051	14	mm
FIBTEMA5	DAY 1	44788	13	mm
FIBTEMA5	DAY 1	847370	11	mm
FIBTEMA5	DAY 1	847592	10	mm
FIBTEMA5	DAY 1	829771	20	mm
FIBTEMA5	DAY 1	850461	9	mm
FIBTEMA5	DAY 1	504909	13	mm
FIBTEMA5	DAY 1	841083	19	mm
FIBTEMA5	DAY 1	850444	15	mm
FIBTEMA5	DAY 1	677873	24	mm
FIBTEMA5	DAY 1	788478	14	mm
FIBTEMA5	DAY 1	96913	13	mm
FIBTEMA5	DAY 1	535607	17	mm
FIBTEMA5	DAY 3	841150	23	mm
FIBTEMA5	DAY 3	96820	14	mm
FIBTEMA5	DAY 3	705945	19	mm
FIBTEMA5	DAY 3	801044	21	mm
FIBTEMA5	DAY 3	844029	23	mm
FIBTEMA5	DAY 3	126633		mm
FIBTEMA5	DAY 3	360973	18	mm
FIBTEMA5	DAY 3	846051	16	mm
FIBTEMA5	DAY 3	44788	13	mm
FIBTEMA5	DAY 3	847370	20	mm
FIBTEMA5	DAY 3	847592	19	mm
FIBTEMA5	DAY 3	829771	22	mm
FIBTEMA5	DAY 3	850461	23	mm
FIBTEMA5	DAY 3	504909	16	mm
FIBTEMA5	DAY 3	841083	21	mm
FIBTEMA5	DAY 3	850444	17	mm
FIBTEMA5	DAY 3	677873	31	mm
FIBTEMA5	DAY 3	788478	17	mm
FIBTEMA5	DAY 3	96913	17	mm
FIBTEMA5	DAY 3	535607	2	mm
FIBTEMA5	DAY 7	841150	17	mm
FIBTEMA5	DAY 7	96820	23	mm
FIBTEMA5	DAY 7	705945	20	mm
FIBTEMA5	DAY 7	801044	28	mm
FIBTEMA5	DAY 7	844029	21	mm
FIBTEMA5	DAY 7	126633		mm
FIBTEMA5	DAY 7	360973	17	mm
FIBTEMA5	DAY 7	846051	17	mm
FIBTEMA5	DAY 7	44788	17	mm
FIBTEMA5	DAY 7	847370	28	mm
FIBTEMA5	DAY 7	847592	21	mm
FIBTEMA5	DAY 7	829771	33	mm
FIBTEMA5	DAY 7	850461	32	mm
FIBTEMA5	DAY 7	504909	19	mm
FIBTEMA5	DAY 7	841083	26	mm
FIBTEMA5	DAY 7	850444	22	mm
FIBTEMA5	DAY 7	677873	35	mm
FIBTEMA5	DAY 7	788478	19	mm
FIBTEMA5	DAY 7	96913	22	mm
FIBTEMA5	DAY 7	535607	21	mm
FIBTEMalpha	30 MIN-CHEMO	841150	81	°
FIBTEMalpha	30 MIN-CHEMO	96820	75	°
FIBTEMalpha	30 MIN-CHEMO	705945		°
FIBTEMalpha	30 MIN-CHEMO	801044	74	°
FIBTEMalpha	30 MIN-CHEMO	844029	57	°
FIBTEMalpha	30 MIN-CHEMO	126633		°
FIBTEMalpha	30 MIN-CHEMO	360973	60	°
FIBTEMalpha	30 MIN-CHEMO	846051	76	°
FIBTEMalpha	30 MIN-CHEMO	44788		°
FIBTEMalpha	30 MIN-CHEMO	847370		°
FIBTEMalpha	30 MIN-CHEMO	847592		°
FIBTEMalpha	30 MIN-CHEMO	829771	79	°
FIBTEMalpha	30 MIN-CHEMO	850461		°
FIBTEMalpha	30 MIN-CHEMO	504909	75	°
FIBTEMalpha	30 MIN-CHEMO	841083	8	°
FIBTEMalpha	30 MIN-CHEMO	850444	79	°
FIBTEMalpha	30 MIN-CHEMO	677873	82	°
FIBTEMalpha	30 MIN-CHEMO	788478	68	°
FIBTEMalpha	30 MIN-CHEMO	96913	64	°
FIBTEMalpha	30 MIN-CHEMO	535607	78	°
FIBTEMalpha	BEFORE-CHEMO	841150	81	°
FIBTEMalpha	BEFORE-CHEMO	96820	60	°
FIBTEMalpha	BEFORE-CHEMO	705945		°
FIBTEMalpha	BEFORE-CHEMO	801044	75	°
FIBTEMalpha	BEFORE-CHEMO	844029	50	°
FIBTEMalpha	BEFORE-CHEMO	126633	53	°
FIBTEMalpha	BEFORE-CHEMO	360973	67	°
FIBTEMalpha	BEFORE-CHEMO	846051	77	°
FIBTEMalpha	BEFORE-CHEMO	44788	54	°
FIBTEMalpha	BEFORE-CHEMO	847370		°
FIBTEMalpha	BEFORE-CHEMO	847592		°
FIBTEMalpha	BEFORE-CHEMO	829771	78	°
FIBTEMalpha	BEFORE-CHEMO	850461		°
FIBTEMalpha	BEFORE-CHEMO	504909	68	°
FIBTEMalpha	BEFORE-CHEMO	841083	83	°
FIBTEMalpha	BEFORE-CHEMO	850444	79	°
FIBTEMalpha	BEFORE-CHEMO	677873	8	°
FIBTEMalpha	BEFORE-CHEMO	788478	7	°
FIBTEMalpha	BEFORE-CHEMO	96913	6	°
FIBTEMalpha	BEFORE-CHEMO	535607	79	°
FIBTEMalpha	BEFORE-INCISION	841150	81	°
FIBTEMalpha	BEFORE-INCISION	96820	61	°
FIBTEMalpha	BEFORE-INCISION	705945	80	°
FIBTEMalpha	BEFORE-INCISION	801044	77	°
FIBTEMalpha	BEFORE-INCISION	844029	77	°
FIBTEMalpha	BEFORE-INCISION	126633	68	°
FIBTEMalpha	BEFORE-INCISION	360973	73	°
FIBTEMalpha	BEFORE-INCISION	846051	80	°
FIBTEMalpha	BEFORE-INCISION	44788	64	°
FIBTEMalpha	BEFORE-INCISION	847370	70	°
FIBTEMalpha	BEFORE-INCISION	847592	72	°
FIBTEMalpha	BEFORE-INCISION	829771	80	°
FIBTEMalpha	BEFORE-INCISION	850461	71	°
FIBTEMalpha	BEFORE-INCISION	504909	77	°
FIBTEMalpha	BEFORE-INCISION	841083	84	°
FIBTEMalpha	BEFORE-INCISION	850444	82	°
FIBTEMalpha	BEFORE-INCISION	677873	81	°
FIBTEMalpha	BEFORE-INCISION	788478	71	°
FIBTEMalpha	BEFORE-INCISION	96913		°
FIBTEMalpha	BEFORE-INCISION	535607	8	°
FIBTEMalpha	DAY 1	841150	81	°
FIBTEMalpha	DAY 1	96820	64	°
FIBTEMalpha	DAY 1	705945	57	°
FIBTEMalpha	DAY 1	801044	81	°
FIBTEMalpha	DAY 1	844029	75	°
FIBTEMalpha	DAY 1	126633		°
FIBTEMalpha	DAY 1	360973	76	°
FIBTEMalpha	DAY 1	846051	77	°
FIBTEMalpha	DAY 1	44788	75	°
FIBTEMalpha	DAY 1	847370	71	°
FIBTEMalpha	DAY 1	847592	65	°
FIBTEMalpha	DAY 1	829771	81	°
FIBTEMalpha	DAY 1	850461	59	°
FIBTEMalpha	DAY 1	504909	73	°
FIBTEMalpha	DAY 1	841083	82	°
FIBTEMalpha	DAY 1	850444	78	°
FIBTEMalpha	DAY 1	677873	83	°
FIBTEMalpha	DAY 1	788478	76	°
FIBTEMalpha	DAY 1	96913	74	°
FIBTEMalpha	DAY 1	535607	8	°
FIBTEMalpha	DAY 3	841150	79	°
FIBTEMalpha	DAY 3	96820	76	°
FIBTEMalpha	DAY 3	705945	79	°
FIBTEMalpha	DAY 3	801044	80	°
FIBTEMalpha	DAY 3	844029	81	°
FIBTEMalpha	DAY 3	126633		°
FIBTEMalpha	DAY 3	360973	74	°
FIBTEMalpha	DAY 3	846051	79	°
FIBTEMalpha	DAY 3	44788	75	°
FIBTEMalpha	DAY 3	847370	79	°
FIBTEMalpha	DAY 3	847592	83	°
FIBTEMalpha	DAY 3	829771	82	°
FIBTEMalpha	DAY 3	850461	82	°
FIBTEMalpha	DAY 3	504909	78	°
FIBTEMalpha	DAY 3	841083	83	°
FIBTEMalpha	DAY 3	850444	78	°
FIBTEMalpha	DAY 3	677873	84	°
FIBTEMalpha	DAY 3	788478	79	°
FIBTEMalpha	DAY 3	96913	8	°
FIBTEMalpha	DAY 3	535607	81	°
FIBTEMalpha	DAY 7	841150	79	°
FIBTEMalpha	DAY 7	96820	81	°
FIBTEMalpha	DAY 7	705945	81	°
FIBTEMalpha	DAY 7	801044	78	°
FIBTEMalpha	DAY 7	844029	81	°
FIBTEMalpha	DAY 7	126633		°
FIBTEMalpha	DAY 7	360973	78	°
FIBTEMalpha	DAY 7	846051	78	°
FIBTEMalpha	DAY 7	44788	78	°
FIBTEMalpha	DAY 7	847370	81	°
FIBTEMalpha	DAY 7	847592	79	°
FIBTEMalpha	DAY 7	829771	82	°
FIBTEMalpha	DAY 7	850461	84	°
FIBTEMalpha	DAY 7	504909	79	°
FIBTEMalpha	DAY 7	841083	84	°
FIBTEMalpha	DAY 7	850444	79	°
FIBTEMalpha	DAY 7	677873	85	°
FIBTEMalpha	DAY 7	788478	73	°
FIBTEMalpha	DAY 7	96913	81	°
FIBTEMalpha	DAY 7	535607	8	°
FIBTEMCFT	30 MIN-CHEMO	841150	703	sec
FIBTEMCFT	30 MIN-CHEMO	96820	12	sec
FIBTEMCFT	30 MIN-CHEMO	705945		sec
FIBTEMCFT	30 MIN-CHEMO	801044		sec
FIBTEMCFT	30 MIN-CHEMO	844029		sec
FIBTEMCFT	30 MIN-CHEMO	126633		sec
FIBTEMCFT	30 MIN-CHEMO	360973		sec
FIBTEMCFT	30 MIN-CHEMO	846051		sec
FIBTEMCFT	30 MIN-CHEMO	44788		sec
FIBTEMCFT	30 MIN-CHEMO	847370		sec
FIBTEMCFT	30 MIN-CHEMO	847592		sec
FIBTEMCFT	30 MIN-CHEMO	829771	960	sec
FIBTEMCFT	30 MIN-CHEMO	850461		sec
FIBTEMCFT	30 MIN-CHEMO	504909		sec
FIBTEMCFT	30 MIN-CHEMO	841083	1733	sec
FIBTEMCFT	30 MIN-CHEMO	850444	195	sec
FIBTEMCFT	30 MIN-CHEMO	677873	42	sec
FIBTEMCFT	30 MIN-CHEMO	788478		sec
FIBTEMCFT	30 MIN-CHEMO	96913		sec
FIBTEMCFT	30 MIN-CHEMO	535607		sec
FIBTEMCFT	BEFORE-CHEMO	841150	537	sec
FIBTEMCFT	BEFORE-CHEMO	96820		sec
FIBTEMCFT	BEFORE-CHEMO	705945		sec
FIBTEMCFT	BEFORE-CHEMO	801044		sec
FIBTEMCFT	BEFORE-CHEMO	844029		sec
FIBTEMCFT	BEFORE-CHEMO	126633		sec
FIBTEMCFT	BEFORE-CHEMO	360973		sec
FIBTEMCFT	BEFORE-CHEMO	846051	2063	sec
FIBTEMCFT	BEFORE-CHEMO	44788		sec
FIBTEMCFT	BEFORE-CHEMO	847370		sec
FIBTEMCFT	BEFORE-CHEMO	847592		sec
FIBTEMCFT	BEFORE-CHEMO	829771	1349	sec
FIBTEMCFT	BEFORE-CHEMO	850461		sec
FIBTEMCFT	BEFORE-CHEMO	504909		sec
FIBTEMCFT	BEFORE-CHEMO	841083	361	sec
FIBTEMCFT	BEFORE-CHEMO	850444	1198	sec
FIBTEMCFT	BEFORE-CHEMO	677873	696	sec
FIBTEMCFT	BEFORE-CHEMO	788478		sec
FIBTEMCFT	BEFORE-CHEMO	96913		sec
FIBTEMCFT	BEFORE-CHEMO	535607		sec
FIBTEMCFT	BEFORE-INCISION	841150	348	sec
FIBTEMCFT	BEFORE-INCISION	96820		sec
FIBTEMCFT	BEFORE-INCISION	705945	560	sec
FIBTEMCFT	BEFORE-INCISION	801044		sec
FIBTEMCFT	BEFORE-INCISION	844029	1716	sec
FIBTEMCFT	BEFORE-INCISION	126633		sec
FIBTEMCFT	BEFORE-INCISION	360973		sec
FIBTEMCFT	BEFORE-INCISION	846051	297	sec
FIBTEMCFT	BEFORE-INCISION	44788		sec
FIBTEMCFT	BEFORE-INCISION	847370		sec
FIBTEMCFT	BEFORE-INCISION	847592		sec
FIBTEMCFT	BEFORE-INCISION	829771	271	sec
FIBTEMCFT	BEFORE-INCISION	850461		sec
FIBTEMCFT	BEFORE-INCISION	504909		sec
FIBTEMCFT	BEFORE-INCISION	841083	129	sec
FIBTEMCFT	BEFORE-INCISION	850444	152	sec
FIBTEMCFT	BEFORE-INCISION	677873	26	sec
FIBTEMCFT	BEFORE-INCISION	788478		sec
FIBTEMCFT	BEFORE-INCISION	96913		sec
FIBTEMCFT	BEFORE-INCISION	535607	1516	sec
FIBTEMCFT	DAY 1	841150	381	sec
FIBTEMCFT	DAY 1	96820		sec
FIBTEMCFT	DAY 1	705945		sec
FIBTEMCFT	DAY 1	801044	249	sec
FIBTEMCFT	DAY 1	844029		sec
FIBTEMCFT	DAY 1	126633		sec
FIBTEMCFT	DAY 1	360973		sec
FIBTEMCFT	DAY 1	846051		sec
FIBTEMCFT	DAY 1	44788		sec
FIBTEMCFT	DAY 1	847370		sec
FIBTEMCFT	DAY 1	847592		sec
FIBTEMCFT	DAY 1	829771	332	sec
FIBTEMCFT	DAY 1	850461		sec
FIBTEMCFT	DAY 1	504909		sec
FIBTEMCFT	DAY 1	841083	423	sec
FIBTEMCFT	DAY 1	850444		sec
FIBTEMCFT	DAY 1	677873	106	sec
FIBTEMCFT	DAY 1	788478		sec
FIBTEMCFT	DAY 1	96913		sec
FIBTEMCFT	DAY 1	535607	678	sec
FIBTEMCFT	DAY 3	841150	144	sec
FIBTEMCFT	DAY 3	96820		sec
FIBTEMCFT	DAY 3	705945	424	sec
FIBTEMCFT	DAY 3	801044	209	sec
FIBTEMCFT	DAY 3	844029	132	sec
FIBTEMCFT	DAY 3	126633		sec
FIBTEMCFT	DAY 3	360973	618	sec
FIBTEMCFT	DAY 3	846051	1504	sec
FIBTEMCFT	DAY 3	44788		sec
FIBTEMCFT	DAY 3	847370	320	sec
FIBTEMCFT	DAY 3	847592	356	sec
FIBTEMCFT	DAY 3	829771	169	sec
FIBTEMCFT	DAY 3	850461	136	sec
FIBTEMCFT	DAY 3	504909	1633	sec
FIBTEMCFT	DAY 3	841083	207	sec
FIBTEMCFT	DAY 3	850444	836	sec
FIBTEMCFT	DAY 3	677873	4	sec
FIBTEMCFT	DAY 3	788478	736	sec
FIBTEMCFT	DAY 3	96913	897	sec
FIBTEMCFT	DAY 3	535607	283	sec
FIBTEMCFT	DAY 7	841150	691	sec
FIBTEMCFT	DAY 7	96820	144	sec
FIBTEMCFT	DAY 7	705945	298	sec
FIBTEMCFT	DAY 7	801044	71	sec
FIBTEMCFT	DAY 7	844029	234	sec
FIBTEMCFT	DAY 7	126633		sec
FIBTEMCFT	DAY 7	360973	1075	sec
FIBTEMCFT	DAY 7	846051	2315	sec
FIBTEMCFT	DAY 7	44788	1030	sec
FIBTEMCFT	DAY 7	847370	70	sec
FIBTEMCFT	DAY 7	847592	228	sec
FIBTEMCFT	DAY 7	829771	44	sec
FIBTEMCFT	DAY 7	850461	34	sec
FIBTEMCFT	DAY 7	504909	409	sec
FIBTEMCFT	DAY 7	841083	8	sec
FIBTEMCFT	DAY 7	850444	188	sec
FIBTEMCFT	DAY 7	677873	32	sec
FIBTEMCFT	DAY 7	788478	465	sec
FIBTEMCFT	DAY 7	96913	168	sec
FIBTEMCFT	DAY 7	535607	253	sec
FIBTEMCT	30 MIN-CHEMO	841150	51	sec
FIBTEMCT	30 MIN-CHEMO	96820	42	sec
FIBTEMCT	30 MIN-CHEMO	705945	56	sec
FIBTEMCT	30 MIN-CHEMO	801044	45	sec
FIBTEMCT	30 MIN-CHEMO	844029	56	sec
FIBTEMCT	30 MIN-CHEMO	126633	56	sec
FIBTEMCT	30 MIN-CHEMO	360973	64	sec
FIBTEMCT	30 MIN-CHEMO	846051	47	sec
FIBTEMCT	30 MIN-CHEMO	44788	47	sec
FIBTEMCT	30 MIN-CHEMO	847370	54	sec
FIBTEMCT	30 MIN-CHEMO	847592	49	sec
FIBTEMCT	30 MIN-CHEMO	829771	39	sec
FIBTEMCT	30 MIN-CHEMO	850461	48	sec
FIBTEMCT	30 MIN-CHEMO	504909	47	sec
FIBTEMCT	30 MIN-CHEMO	841083	37	sec
FIBTEMCT	30 MIN-CHEMO	850444	51	sec
FIBTEMCT	30 MIN-CHEMO	677873	46	sec
FIBTEMCT	30 MIN-CHEMO	788478	53	sec
FIBTEMCT	30 MIN-CHEMO	96913	62	sec
FIBTEMCT	30 MIN-CHEMO	535607	55	sec
FIBTEMCT	BEFORE-CHEMO	841150	50	sec
FIBTEMCT	BEFORE-CHEMO	96820	40	sec
FIBTEMCT	BEFORE-CHEMO	705945		sec
FIBTEMCT	BEFORE-CHEMO	801044	44	sec
FIBTEMCT	BEFORE-CHEMO	844029	53	sec
FIBTEMCT	BEFORE-CHEMO	126633	48	sec
FIBTEMCT	BEFORE-CHEMO	360973	51	sec
FIBTEMCT	BEFORE-CHEMO	846051	45	sec
FIBTEMCT	BEFORE-CHEMO	44788	48	sec
FIBTEMCT	BEFORE-CHEMO	847370	46	sec
FIBTEMCT	BEFORE-CHEMO	847592	51	sec
FIBTEMCT	BEFORE-CHEMO	829771	42	sec
FIBTEMCT	BEFORE-CHEMO	850461	54	sec
FIBTEMCT	BEFORE-CHEMO	504909	54	sec
FIBTEMCT	BEFORE-CHEMO	841083	38	sec
FIBTEMCT	BEFORE-CHEMO	850444	67	sec
FIBTEMCT	BEFORE-CHEMO	677873	53	sec
FIBTEMCT	BEFORE-CHEMO	788478	52	sec
FIBTEMCT	BEFORE-CHEMO	96913	64	sec
FIBTEMCT	BEFORE-CHEMO	535607	6	sec
FIBTEMCT	BEFORE-INCISION	841150	52	sec
FIBTEMCT	BEFORE-INCISION	96820	47	sec
FIBTEMCT	BEFORE-INCISION	705945	50	sec
FIBTEMCT	BEFORE-INCISION	801044	47	sec
FIBTEMCT	BEFORE-INCISION	844029	48	sec
FIBTEMCT	BEFORE-INCISION	126633	43	sec
FIBTEMCT	BEFORE-INCISION	360973	57	sec
FIBTEMCT	BEFORE-INCISION	846051	46	sec
FIBTEMCT	BEFORE-INCISION	44788	48	sec
FIBTEMCT	BEFORE-INCISION	847370	49	sec
FIBTEMCT	BEFORE-INCISION	847592	49	sec
FIBTEMCT	BEFORE-INCISION	829771	43	sec
FIBTEMCT	BEFORE-INCISION	850461	43	sec
FIBTEMCT	BEFORE-INCISION	504909	50	sec
FIBTEMCT	BEFORE-INCISION	841083	41	sec
FIBTEMCT	BEFORE-INCISION	850444	52	sec
FIBTEMCT	BEFORE-INCISION	677873	54	sec
FIBTEMCT	BEFORE-INCISION	788478	51	sec
FIBTEMCT	BEFORE-INCISION	96913	227	sec
FIBTEMCT	BEFORE-INCISION	535607	51	sec
FIBTEMCT	DAY 1	841150	54	sec
FIBTEMCT	DAY 1	96820	48	sec
FIBTEMCT	DAY 1	705945	60	sec
FIBTEMCT	DAY 1	801044	44	sec
FIBTEMCT	DAY 1	844029	47	sec
FIBTEMCT	DAY 1	126633		sec
FIBTEMCT	DAY 1	360973	46	sec
FIBTEMCT	DAY 1	846051	46	sec
FIBTEMCT	DAY 1	44788	53	sec
FIBTEMCT	DAY 1	847370	45	sec
FIBTEMCT	DAY 1	847592	59	sec
FIBTEMCT	DAY 1	829771	48	sec
FIBTEMCT	DAY 1	850461	49	sec
FIBTEMCT	DAY 1	504909	57	sec
FIBTEMCT	DAY 1	841083	49	sec
FIBTEMCT	DAY 1	850444	53	sec
FIBTEMCT	DAY 1	677873	46	sec
FIBTEMCT	DAY 1	788478	51	sec
FIBTEMCT	DAY 1	96913	54	sec
FIBTEMCT	DAY 1	535607	51	sec
FIBTEMCT	DAY 3	841150	55	sec
FIBTEMCT	DAY 3	96820	43	sec
FIBTEMCT	DAY 3	705945	48	sec
FIBTEMCT	DAY 3	801044	52	sec
FIBTEMCT	DAY 3	844029	39	sec
FIBTEMCT	DAY 3	126633		sec
FIBTEMCT	DAY 3	360973	53	sec
FIBTEMCT	DAY 3	846051	48	sec
FIBTEMCT	DAY 3	44788	44	sec
FIBTEMCT	DAY 3	847370	59	sec
FIBTEMCT	DAY 3	847592	39	sec
FIBTEMCT	DAY 3	829771	41	sec
FIBTEMCT	DAY 3	850461	50	sec
FIBTEMCT	DAY 3	504909	50	sec
FIBTEMCT	DAY 3	841083	51	sec
FIBTEMCT	DAY 3	850444	59	sec
FIBTEMCT	DAY 3	677873	46	sec
FIBTEMCT	DAY 3	788478	54	sec
FIBTEMCT	DAY 3	96913	41	sec
FIBTEMCT	DAY 3	535607	55	sec
FIBTEMCT	DAY 7	841150	67	sec
FIBTEMCT	DAY 7	96820	45	sec
FIBTEMCT	DAY 7	705945	55	sec
FIBTEMCT	DAY 7	801044	74	sec
FIBTEMCT	DAY 7	844029	46	sec
FIBTEMCT	DAY 7	126633		sec
FIBTEMCT	DAY 7	360973	48	sec
FIBTEMCT	DAY 7	846051	44	sec
FIBTEMCT	DAY 7	44788	45	sec
FIBTEMCT	DAY 7	847370	66	sec
FIBTEMCT	DAY 7	847592	63	sec
FIBTEMCT	DAY 7	829771	60	sec
FIBTEMCT	DAY 7	850461	70	sec
FIBTEMCT	DAY 7	504909	61	sec
FIBTEMCT	DAY 7	841083	62	sec
FIBTEMCT	DAY 7	850444	71	sec
FIBTEMCT	DAY 7	677873	49	sec
FIBTEMCT	DAY 7	788478	68	sec
FIBTEMCT	DAY 7	96913	51	sec
FIBTEMCT	DAY 7	535607	48	sec
FIBTEMMCF	30 MIN-CHEMO	841150	23	mm
FIBTEMMCF	30 MIN-CHEMO	96820		mm
FIBTEMMCF	30 MIN-CHEMO	705945	8	mm
FIBTEMMCF	30 MIN-CHEMO	801044	15	mm
FIBTEMMCF	30 MIN-CHEMO	844029	11	mm
FIBTEMMCF	30 MIN-CHEMO	126633	9	mm
FIBTEMMCF	30 MIN-CHEMO	360973	11	mm
FIBTEMMCF	30 MIN-CHEMO	846051	18	mm
FIBTEMMCF	30 MIN-CHEMO	44788	8	mm
FIBTEMMCF	30 MIN-CHEMO	847370	8	mm
FIBTEMMCF	30 MIN-CHEMO	847592	8	mm
FIBTEMMCF	30 MIN-CHEMO	829771	22	mm
FIBTEMMCF	30 MIN-CHEMO	850461	8	mm
FIBTEMMCF	30 MIN-CHEMO	504909	15	mm
FIBTEMMCF	30 MIN-CHEMO	841083	2	mm
FIBTEMMCF	30 MIN-CHEMO	850444	2	mm
FIBTEMMCF	30 MIN-CHEMO	677873	24	mm
FIBTEMMCF	30 MIN-CHEMO	788478	11	mm
FIBTEMMCF	30 MIN-CHEMO	96913	11	mm
FIBTEMMCF	30 MIN-CHEMO	535607	17	mm
FIBTEMMCF	BEFORE-CHEMO	841150	25	mm
FIBTEMMCF	BEFORE-CHEMO	96820	10	mm
FIBTEMMCF	BEFORE-CHEMO	705945		mm
FIBTEMMCF	BEFORE-CHEMO	801044	15	mm
FIBTEMMCF	BEFORE-CHEMO	844029	11	mm
FIBTEMMCF	BEFORE-CHEMO	126633	10	mm
FIBTEMMCF	BEFORE-CHEMO	360973	12	mm
FIBTEMMCF	BEFORE-CHEMO	846051	19	mm
FIBTEMMCF	BEFORE-CHEMO	44788	10	mm
FIBTEMMCF	BEFORE-CHEMO	847370	9	mm
FIBTEMMCF	BEFORE-CHEMO	847592	8	mm
FIBTEMMCF	BEFORE-CHEMO	829771	20	mm
FIBTEMMCF	BEFORE-CHEMO	850461	8	mm
FIBTEMMCF	BEFORE-CHEMO	504909	13	mm
FIBTEMMCF	BEFORE-CHEMO	841083	24	mm
FIBTEMMCF	BEFORE-CHEMO	850444	21	mm
FIBTEMMCF	BEFORE-CHEMO	677873	21	mm
FIBTEMMCF	BEFORE-CHEMO	788478	12	mm
FIBTEMMCF	BEFORE-CHEMO	96913	11	mm
FIBTEMMCF	BEFORE-CHEMO	535607	19	mm
FIBTEMMCF	BEFORE-INCISION	841150	25	mm
FIBTEMMCF	BEFORE-INCISION	96820	10	mm
FIBTEMMCF	BEFORE-INCISION	705945	22	mm
FIBTEMMCF	BEFORE-INCISION	801044	18	mm
FIBTEMMCF	BEFORE-INCISION	844029	20	mm
FIBTEMMCF	BEFORE-INCISION	126633	16	mm
FIBTEMMCF	BEFORE-INCISION	360973	15	mm
FIBTEMMCF	BEFORE-INCISION	846051	24	mm
FIBTEMMCF	BEFORE-INCISION	44788	12	mm
FIBTEMMCF	BEFORE-INCISION	847370	13	mm
FIBTEMMCF	BEFORE-INCISION	847592	14	mm
FIBTEMMCF	BEFORE-INCISION	829771	24	mm
FIBTEMMCF	BEFORE-INCISION	850461	13	mm
FIBTEMMCF	BEFORE-INCISION	504909	16	mm
FIBTEMMCF	BEFORE-INCISION	841083	26	mm
FIBTEMMCF	BEFORE-INCISION	850444	28	mm
FIBTEMMCF	BEFORE-INCISION	677873	25	mm
FIBTEMMCF	BEFORE-INCISION	788478	13	mm
FIBTEMMCF	BEFORE-INCISION	96913	1	mm
FIBTEMMCF	BEFORE-INCISION	535607	2	mm
FIBTEMMCF	DAY 1	841150	27	mm
FIBTEMMCF	DAY 1	96820	12	mm
FIBTEMMCF	DAY 1	705945	12	mm
FIBTEMMCF	DAY 1	801044	26	mm
FIBTEMMCF	DAY 1	844029	17	mm
FIBTEMMCF	DAY 1	126633		mm
FIBTEMMCF	DAY 1	360973	17	mm
FIBTEMMCF	DAY 1	846051	19	mm
FIBTEMMCF	DAY 1	44788	17	mm
FIBTEMMCF	DAY 1	847370	13	mm
FIBTEMMCF	DAY 1	847592	13	mm
FIBTEMMCF	DAY 1	829771		mm
FIBTEMMCF	DAY 1	850461	13	mm
FIBTEMMCF	DAY 1	504909	16	mm
FIBTEMMCF	DAY 1	841083	25	mm
FIBTEMMCF	DAY 1	850444	19	mm
FIBTEMMCF	DAY 1	677873	29	mm
FIBTEMMCF	DAY 1	788478	17	mm
FIBTEMMCF	DAY 1	96913	17	mm
FIBTEMMCF	DAY 1	535607	23	mm
FIBTEMMCF	DAY 3	841150	30	mm
FIBTEMMCF	DAY 3	96820	17	mm
FIBTEMMCF	DAY 3	705945	22	mm
FIBTEMMCF	DAY 3	801044	28	mm
FIBTEMMCF	DAY 3	844029	30	mm
FIBTEMMCF	DAY 3	126633		mm
FIBTEMMCF	DAY 3	360973	23	mm
FIBTEMMCF	DAY 3	846051	21	mm
FIBTEMMCF	DAY 3	44788	17	mm
FIBTEMMCF	DAY 3	847370	27	mm
FIBTEMMCF	DAY 3	847592	25	mm
FIBTEMMCF	DAY 3	829771	28	mm
FIBTEMMCF	DAY 3	850461	29	mm
FIBTEMMCF	DAY 3	504909	21	mm
FIBTEMMCF	DAY 3	841083	28	mm
FIBTEMMCF	DAY 3	850444	21	mm
FIBTEMMCF	DAY 3	677873	38	mm
FIBTEMMCF	DAY 3	788478	22	mm
FIBTEMMCF	DAY 3	96913	21	mm
FIBTEMMCF	DAY 3	535607	26	mm
FIBTEMMCF	DAY 7	841150	23	mm
FIBTEMMCF	DAY 7	96820	27	mm
FIBTEMMCF	DAY 7	705945	24	mm
FIBTEMMCF	DAY 7	801044	34	mm
FIBTEMMCF	DAY 7	844029	25	mm
FIBTEMMCF	DAY 7	126633		mm
FIBTEMMCF	DAY 7	360973	21	mm
FIBTEMMCF	DAY 7	846051	20	mm
FIBTEMMCF	DAY 7	44788	21	mm
FIBTEMMCF	DAY 7	847370	34	mm
FIBTEMMCF	DAY 7	847592	25	mm
FIBTEMMCF	DAY 7	829771	39	mm
FIBTEMMCF	DAY 7	850461	38	mm
FIBTEMMCF	DAY 7	504909	24	mm
FIBTEMMCF	DAY 7	841083	33	mm
FIBTEMMCF	DAY 7	850444	26	mm
FIBTEMMCF	DAY 7	677873	4	mm
FIBTEMMCF	DAY 7	788478	22	mm
FIBTEMMCF	DAY 7	96913	27	mm
FIBTEMMCF	DAY 7	535607	25	mm
FIBTEMML	30 MIN-CHEMO	841150	0	%
FIBTEMML	30 MIN-CHEMO	96820	26	%
FIBTEMML	30 MIN-CHEMO	705945	0	%
FIBTEMML	30 MIN-CHEMO	801044	0	%
FIBTEMML	30 MIN-CHEMO	844029	1	%
FIBTEMML	30 MIN-CHEMO	126633	0	%
FIBTEMML	30 MIN-CHEMO	360973	0	%
FIBTEMML	30 MIN-CHEMO	846051	0	%
FIBTEMML	30 MIN-CHEMO	44788	0	%
FIBTEMML	30 MIN-CHEMO	847370	0	%
FIBTEMML	30 MIN-CHEMO	847592	7	%
FIBTEMML	30 MIN-CHEMO	829771	0	%
FIBTEMML	30 MIN-CHEMO	850461	0	%
FIBTEMML	30 MIN-CHEMO	504909	0	%
FIBTEMML	30 MIN-CHEMO	841083		%
FIBTEMML	30 MIN-CHEMO	850444	2	%
FIBTEMML	30 MIN-CHEMO	677873		%
FIBTEMML	30 MIN-CHEMO	788478		%
FIBTEMML	30 MIN-CHEMO	96913	1	%
FIBTEMML	30 MIN-CHEMO	535607		%
FIBTEMML	BEFORE-CHEMO	841150	0	%
FIBTEMML	BEFORE-CHEMO	96820	0	%
FIBTEMML	BEFORE-CHEMO	705945		%
FIBTEMML	BEFORE-CHEMO	801044	0	%
FIBTEMML	BEFORE-CHEMO	844029	0	%
FIBTEMML	BEFORE-CHEMO	126633	0	%
FIBTEMML	BEFORE-CHEMO	360973	0	%
FIBTEMML	BEFORE-CHEMO	846051	1	%
FIBTEMML	BEFORE-CHEMO	44788	0	%
FIBTEMML	BEFORE-CHEMO	847370	0	%
FIBTEMML	BEFORE-CHEMO	847592	3	%
FIBTEMML	BEFORE-CHEMO	829771	0	%
FIBTEMML	BEFORE-CHEMO	850461	0	%
FIBTEMML	BEFORE-CHEMO	504909	0	%
FIBTEMML	BEFORE-CHEMO	841083		%
FIBTEMML	BEFORE-CHEMO	850444		%
FIBTEMML	BEFORE-CHEMO	677873		%
FIBTEMML	BEFORE-CHEMO	788478	1	%
FIBTEMML	BEFORE-CHEMO	96913		%
FIBTEMML	BEFORE-CHEMO	535607		%
FIBTEMML	BEFORE-INCISION	841150	0	%
FIBTEMML	BEFORE-INCISION	96820	0	%
FIBTEMML	BEFORE-INCISION	705945	0	%
FIBTEMML	BEFORE-INCISION	801044	1	%
FIBTEMML	BEFORE-INCISION	844029	0	%
FIBTEMML	BEFORE-INCISION	126633	21	%
FIBTEMML	BEFORE-INCISION	360973	0	%
FIBTEMML	BEFORE-INCISION	846051	0	%
FIBTEMML	BEFORE-INCISION	44788	0	%
FIBTEMML	BEFORE-INCISION	847370	0	%
FIBTEMML	BEFORE-INCISION	847592	0	%
FIBTEMML	BEFORE-INCISION	829771	0	%
FIBTEMML	BEFORE-INCISION	850461	0	%
FIBTEMML	BEFORE-INCISION	504909	0	%
FIBTEMML	BEFORE-INCISION	841083		%
FIBTEMML	BEFORE-INCISION	850444		%
FIBTEMML	BEFORE-INCISION	677873	1	%
FIBTEMML	BEFORE-INCISION	788478		%
FIBTEMML	BEFORE-INCISION	96913		%
FIBTEMML	BEFORE-INCISION	535607		%
FIBTEMML	DAY 1	841150	0	%
FIBTEMML	DAY 1	96820	0	%
FIBTEMML	DAY 1	705945	0	%
FIBTEMML	DAY 1	801044	0	%
FIBTEMML	DAY 1	844029	0	%
FIBTEMML	DAY 1	126633		%
FIBTEMML	DAY 1	360973	0	%
FIBTEMML	DAY 1	846051	0	%
FIBTEMML	DAY 1	44788	0	%
FIBTEMML	DAY 1	847370	0	%
FIBTEMML	DAY 1	847592	3	%
FIBTEMML	DAY 1	829771	0	%
FIBTEMML	DAY 1	850461	3	%
FIBTEMML	DAY 1	504909	0	%
FIBTEMML	DAY 1	841083		%
FIBTEMML	DAY 1	850444		%
FIBTEMML	DAY 1	677873		%
FIBTEMML	DAY 1	788478		%
FIBTEMML	DAY 1	96913		%
FIBTEMML	DAY 1	535607		%
FIBTEMML	DAY 3	841150	0	%
FIBTEMML	DAY 3	96820	0	%
FIBTEMML	DAY 3	705945	1	%
[truncated: 937 more rows]
