# Supplementary material for: Thrombin generation and platelet activation in cytoreductive surgery combined with hyperthermic intraperitoneal chemotherapy - A prospective cohort study
Source: PLoS One. 2018 Jun 21;13(6):e0193657. doi: 10.1371/journal.pone.0193657 (PMC6013150; doi:10.1371/journal.pone.0193657)
Supplement: S5 File — (XLSX) [file pone.0193657.s005.xlsx]

## Sheet: Werkblad 1
ID	Sample	αIIbβ3_control	αIIbβ3_TRAP	αIIbβ3_CRP	αIIbβ3_ADP	P-selectin_control	P-selectin_TRAP	P-selectin_CRP	P-selectin_ADP
18	before incision	154	390.5	4402	2307.5	126.5	5179	6099.5	685
18	before chemo	166	587.5	4699.5	2038	127	5776	6201.5	660.5
18	30 min chemo	185	594	4854.5	2254	132	5802.5	6554	398
18	day 1	154	452	3471	2444	128	1292.5	1473	217
18	day 3	244	650.5	2434.5	3112	145	5328	5414.5	1334.5
18	day 7	199	475	2806.5	1853.5	145	3483.5	3996	1001
19	before incision	267	1165	5384.5	4201	128	3981	3784	1012
19	before chemo	232	843	5037	4719	148	4036	3966	1475
19	30 min chemo	167	1006	5015	3324	126	3862	3573	948.5
19	day 1	136	301	1700	1442	113	3243.5	2184.5	259
19	day 3	183	363	3477.5	1827.5	128	5117.5	4534	525.5
19	day 7	143	252	3341.5	1163	115	4791.5	4501	351.5
20	before incision	289	1679	7463	6373	134	8017	7937	2067
20	before chemo	207	1177	6437	3994	137	7477.5	7530	989
20	30 min chemo	190	1052	5806	3455.5	125	5661.5	5594	592
20	day 1	283	784	6316	5402	143	6079	5990	1227
20	day 3	226	969	4665	5215.5	120	5863	6132	2118.5
20	day 7	201	357	2642	2734	209	4765	4149	586
21	before incision	191	1010	6745	3033	115	7032	7578	584
21	before chemo	230	1013	7219	3706	109	5747	6163.5	636
21	30 min chemo	178	554	6709.5	2843	114	4811	5732	309
21	day 1	193	865	7279	3454.5	113	6546	7265	347.5
21	day 3	187	298	2754.5	2854.5	133	1434	2808	543
21	day 7	239	752	6006.5	3132	117	5125	5739	777
22	before incision	192	1450	6953.5	2991	108	4541	5005	373.5
22	before chemo	175	1013.5	5449	2196.5	110	1557	1760.5	168
22	30 min chemo	112	452	1048.5	309	109	1727.5	1230.5	126
22	day 1	201	1001	6412.5	2533.5	112	4165	4282	299
22	day 3	186	861.5	5349.5	2915.5	114	4687.5	4990.5	593.5
22	day 7	172	443	4971	1246	110	4814.5	5252.5	221
23	before incision	135	1114	1267	1221	112	3539	1599	327.5
23	before chemo	131	845.5	2162	2004	115	3723	3254	600
23	30 min chemo	204	1201	7701	5936	113.5	2873.5	3271.5	753
23	day 1	195	1213.5	8175	4617	119	5894.5	6268	959
23	day 3	270	1393	6695	4835.5	116	5063	4897.5	1394
23	day 7	197	806	6507	3988	122	7028	7609	1935
24	before incision	197	977	6273	4849.5	119	6842	6812	1132
24	before chemo	234	1124.5	7113	3417	122	6847.5	7139.5	846
24	30 min chemo	174	994	7256.5	3821	122	6315	6313.5	944
24	day 1	287	790	5925.5	3437.5	123	5175	5096.5	758.5
24	day 3	405	731	5298	1829	124	4329.5	4551	1528.5
24	day 7	153	282	4785	1470.5	119	4833	5343	815.5
25	before incision	263	574	6382.5	2654	114	4915.5	5081.5	1059.5
25	before chemo	264	602.5	6835.5	2915	123	5108.5	5334	1133.5
25	30 min chemo	269	630	6631	2946.5	120	4872.5	5545	1166
25	day 1	163	611	5035.5	2132	117	5927.5	6632	1034.5
26	before incision	182	1303.5	7893.5	5085.5	121	908.5	1036.5	235
26	before chemo	202	1651	12521.5	5118	134	1964.5	3145	371
26	30 min chemo	179	1123	8769.5	4536.5	122	2107.5	2336	232
26	day 1	161	1014	7761.5	4299	122	4611.5	4898	537.5
26	day 3	174	693	5762	4063	132	3081	2838	536.5
26	day 7	186	647	5961	4054.5	123	3051	3236	677.5
27	before incision	260	2015	8047	7360	122	6195.5	6055	1695
27	before chemo	192	1342	6489	4999.5	123	6224	6228	656.5
27	30 min chemo	172	1326	5950.5	4541.5	116	5866.5	5867.5	708.5
27	day 1	367	2152	8069	8905.5	126	5887	6060.5	1783.5
27	day 3	236	1311	6482.5	5802.5	123	7269.5	7174	1257.5
27	day 7	232	919	5758.5	4130.5	147	6515	6501	796.5
28	before incision	211	923	5578	3503	127	7586.5	7314.5	1495.5
28	before chemo	233	651	4773	2703	133	3717	3696	343
28	30 min chemo	178.5	601	4551	2101.5	126	6736	6284	485
28	day 1	173	476	4332	2489	123	5221	5076	303
28	day 3	258	558	4894.5	3294	124	5808	5821	861
28	day 7	203	300	4791	1398.5	143	7377	7453	931
